# Supplementary material for: Poly[(μ2-4,4′-bipyridine)(μ2-3,5-dicarboxybenzenesulfonato)silver(I)]
Source: Acta Crystallogr Sect E Struct Rep Online. 2010 Feb 6;66(Pt 3):m259–60. doi: 10.1107/S160053681000406X (PMC2983702; doi:10.1107/S160053681000406X)
Supplement: Supplementary file 1 [file e-66-0m259-sup1.cif]

##############################################################################
###                                                                        ###
###        Electronic paper (Acta Crystallographica Section E)             ###
###                                                                        ###
##############################################################################
#                                                                            #
# This CIF contains the data in a paper accepted for publication in Acta     #
# Crystallographica Section E. It conforms to the requirements of Notes      #
# for Authors for Section E, and has been peer reviewed under the auspices   #
# of the IUCr Commission on Journals.                                        #
#                                                                            #
# Full details of the Crystallographic Information File format               #
# are given in the paper "The Crystallographic Information File (CIF):       #
# a New Standard Archive File for Crystallography" by S. R. Hall, F. H.      #
# Allen and I. D. Brown [Acta Cryst. (1991), A47, 655-685].                  #
#                                                                            #
# The current version of the core CIF dictionary is obtainable from          #
# ftp://ftp.iucr.org/pub/cif_core.dic. The current version number is 2.4.    #
#                                                                            #
# Software is freely available for graphical display of the structure(s) in  #
# this CIF.  For information consult the CIF home page http://www.iucr.org/  #
# cif/home.html                                                              #
#                                                                            #
# This file may be used for bona fide research purposes within the           #
# scientific community so long as proper attribution is given to the journal # 
# article from which it was obtained.                                        #
#                                                                            #
##############################################################################
                                             
data_I
_audit_creation_method     'SHELXL97'
_chemical_name_systematic
;
Poly[(\m~2~-4,4'-bipyridine)(\m~2~-3,5-dicarboxybenzenesulfonato)silver(I)]
;
_chemical_name_common     ?
_chemical_formula_moiety     'C18 H13 Ag N2 O7 S'
_chemical_formula_sum     'C18 H13 Ag N2 O7 S'
_chemical_formula_iupac     '[Ag (C8 H5 O7 S) (C10 H8 N2)]'
_chemical_formula_weight     509.24
_chemical_melting_point     ?
_symmetry_cell_setting     'Triclinic'
_symmetry_space_group_name_H-M     'P -1'
_symmetry_space_group_name_Hall     '-P 1 '
loop_
    _symmetry_equiv_pos_as_xyz
    'x, y, z'
    '-x, -y, -z'
_cell_length_a     7.9424(16)
_cell_length_b     9.970(2)
_cell_length_c     11.650(2)
_cell_angle_alpha     83.38(3)
_cell_angle_beta     87.36(3)
_cell_angle_gamma     78.67(3)
_cell_volume     898.3(3)
_cell_formula_units_Z     2
_cell_measurement_reflns_used     7152
_cell_measurement_theta_min     3.0
_cell_measurement_theta_max     25.0
_cell_measurement_temperature     295(2)
_exptl_crystal_description     'block'
_exptl_crystal_colour     'yellow'
_exptl_crystal_size_max     0.52
_exptl_crystal_size_mid     0.34
_exptl_crystal_size_min     0.13
_exptl_crystal_density_diffrn     1.883
_exptl_crystal_density_meas     ?
_exptl_crystal_density_method     'not measured'
_exptl_crystal_F_000     508
_exptl_absorpt_coefficient_mu     1.285
_exptl_absorpt_correction_type     'multi-scan'
_exptl_absorpt_process_details     '(<i>SADABS</i>; Sheldrick, 1996)'
_exptl_absorpt_correction_T_min     0.615
_exptl_absorpt_correction_T_max     0.831
_exptl_special_details
;
;
_diffrn_ambient_temperature     295(2)
_diffrn_radiation_type     MoK\a
_diffrn_radiation_wavelength     0.71073
_diffrn_radiation_source     'fine-focus sealed tube'
_diffrn_radiation_monochromator     'graphite'
_diffrn_measurement_device_type     'Siemens SMART CCD area-detector'
_diffrn_measurement_method     '\w scans '
_diffrn_detector_area_resol_mean     ?
_diffrn_reflns_number     7152
_diffrn_reflns_av_R_equivalents     0.0303
_diffrn_reflns_av_sigmaI/netI     0.0400
_diffrn_reflns_theta_min     3.02
_diffrn_reflns_theta_max     25.00
_diffrn_reflns_theta_full     25.00
_diffrn_measured_fraction_theta_max     0.997
_diffrn_measured_fraction_theta_full     0.997
_diffrn_reflns_limit_h_min     -9
_diffrn_reflns_limit_h_max     9
_diffrn_reflns_limit_k_min     -11
_diffrn_reflns_limit_k_max     11
_diffrn_reflns_limit_l_min     -13
_diffrn_reflns_limit_l_max     13
_diffrn_standards_number     ?
_diffrn_standards_interval_count     ?
_diffrn_standards_interval_time     ?
_diffrn_standards_decay_%     ?
_refine_special_details
;
 Refinement of <i>F</i>^2^ against ALL reflections. The weighted
 <i>R</i>-factor <i>wR</i> and goodness of fit <i>S</i> are based on
 <i>F</i>^2^, conventional <i>R</i>-factors <i>R</i> are based on <i>F</i>,
 with <i>F</i> set to zero for negative <i>F</i>^2^. The threshold expression
 of <i>F</i>^2^ > \s(<i>F</i>^2^) is used only for calculating
 <i>R</i>-factors(gt) <i>etc</i>. and is not relevant to the choice of
 reflections for refinement. <i>R</i>-factors based on <i>F</i>^2^ are
 statistically about twice as large as those based on <i>F</i>, and
 <i>R</i>-factors based on ALL data will be even larger.
;
_reflns_number_total     3156
_reflns_number_gt     2350
_reflns_threshold_expression     I>2\s(I)
_refine_ls_structure_factor_coef     Fsqd
_refine_ls_matrix_type     full
_refine_ls_R_factor_all     0.0711
_refine_ls_R_factor_gt     0.0438
_refine_ls_wR_factor_gt     0.1116
_refine_ls_wR_factor_ref     0.1890
_refine_ls_goodness_of_fit_ref     1.055
_refine_ls_restrained_S_all     1.055
_refine_ls_number_reflns     3156
_refine_ls_number_parameters     263
_refine_ls_number_restraints     0
_refine_ls_hydrogen_treatment     constr
_refine_ls_weighting_scheme     calc
_refine_ls_weighting_details
         'calc w=1/[\s^2^(Fo^2^)+(0.0986P)^2^+4.7322P] where P=(Fo^2^+2Fc^2^)/3'
_atom_sites_solution_hydrogens     geom
_atom_sites_solution_primary     direct
_atom_sites_solution_secondary     difmap
_refine_ls_shift/su_max     0.000
_refine_ls_shift/su_mean     0.000
_refine_diff_density_max     0.968
_refine_diff_density_min     -1.427
_refine_ls_extinction_method     '<i>SHELXS97</i> (Sheldrick, 2008)'
_refine_ls_extinction_coef     0.009(2)
_refine_ls_extinction_expression
                                  'Fc^*^=kFc[1+0.001xFc^2^\l^3^/sin(2\q)]^-1/4^'
loop_
    _atom_type_symbol
    _atom_type_description
    _atom_type_scat_dispersion_real
    _atom_type_scat_dispersion_imag
    _atom_type_scat_source
    'C' 'C' 0.0033 0.0016
                         'International Tables Vol C Tables 4.2.6.8 and 6.1.1.4'
    'H' 'H' 0.0000 0.0000
                         'International Tables Vol C Tables 4.2.6.8 and 6.1.1.4'
    'N' 'N' 0.0061 0.0033
                         'International Tables Vol C Tables 4.2.6.8 and 6.1.1.4'
    'O' 'O' 0.0106 0.0060
                         'International Tables Vol C Tables 4.2.6.8 and 6.1.1.4'
    'S' 'S' 0.1246 0.1234
                         'International Tables Vol C Tables 4.2.6.8 and 6.1.1.4'
    'Ag' 'Ag' -0.8971 1.1015
                         'International Tables Vol C Tables 4.2.6.8 and 6.1.1.4'
_computing_data_collection     '<i>SMART</i> (Siemens, 1994)'
_computing_cell_refinement     '<i>SAINT</i> (Siemens, 1994)'
_computing_data_reduction     '<i>SAINT</i> (Siemens, 1994)'
_computing_structure_solution     '<i>SHELXS97</i> (Sheldrick, 2008)'
_computing_structure_refinement     '<i>SHELXL97</i> (Sheldrick, 2008)'
_computing_molecular_graphics     '<i>SHELXTL</i> (Sheldrick, 2008)'
_computing_publication_material     '<i>SHELXTL</i> (Sheldrick, 2008)'
loop_
    _atom_site_type_symbol
    _atom_site_label
    _atom_site_fract_x
    _atom_site_fract_y
    _atom_site_fract_z
    _atom_site_U_iso_or_equiv
    _atom_site_adp_type
    _atom_site_calc_flag
    _atom_site_refinement_flags
    _atom_site_occupancy
    _atom_site_disorder_assembly
    _atom_site_disorder_group
    Ag Ag1 0.65733(8) 1.58243(6) 0.94443(6) 0.0538(3) Uani d . 1 . .
    S S1 0.3909(2) 1.50090(19) 0.72770(16) 0.0418(5) Uani d . 1 . .
    N N1 -0.1357(8) 2.4038(6) 0.9399(6) 0.0446(15) Uani d . 1 . .
    N N2 0.4706(8) 1.7746(6) 0.9457(6) 0.0467(15) Uani d . 1 . .
    C C1 -0.0690(10) 2.3342(8) 1.0376(7) 0.050(2) Uani d . 1 . .
    H H1A -0.1067 2.3686 1.1072 0.060 Uiso calc R 1 . .
    C C2 0.0521(10) 2.2150(7) 1.0411(7) 0.0442(18) Uani d . 1 . .
    H H2A 0.0957 2.1723 1.1116 0.053 Uiso calc R 1 . .
    C C3 -0.0763(10) 2.3507(8) 0.8420(7) 0.0492(19) Uani d . 1 . .
    H H3A -0.1186 2.3969 0.7722 0.059 Uiso calc R 1 . .
    C C4 0.0425(10) 2.2327(8) 0.8396(7) 0.0433(17) Uani d . 1 . .
    H H4A 0.0794 2.2015 0.7688 0.052 Uiso calc R 1 . .
    C C5 0.2986(9) 1.9505(8) 1.0438(7) 0.0432(17) Uani d . 1 . .
    H H5A 0.2617 1.9832 1.1141 0.052 Uiso calc R 1 . .
    C C6 0.4124(10) 1.8288(7) 1.0428(7) 0.0423(17) Uani d . 1 . .
    H H6A 0.4513 1.7813 1.1131 0.051 Uiso calc R 1 . .
    C C7 0.2962(11) 1.9698(8) 0.8416(7) 0.051(2) Uani d . 1 . .
    H H7A 0.2599 2.0159 0.7704 0.061 Uiso calc R 1 . .
    C C8 0.4094(12) 1.8445(8) 0.8457(7) 0.054(2) Uani d . 1 . .
    H H8A 0.4445 1.8074 0.7769 0.065 Uiso calc R 1 . .
    C C9 0.1099(9) 2.1579(7) 0.9401(6) 0.0366(15) Uani d . 1 . .
    C C10 0.2368(8) 2.0268(7) 0.9412(6) 0.0343(15) Uani d . 1 . .
    C C11 0.4218(9) 1.3809(7) 0.6227(6) 0.0406(16) Uani d . 1 . .
    C C12 0.5797(9) 1.2933(7) 0.6153(6) 0.0409(17) Uani d . 1 . .
    H H12A 0.6681 1.2990 0.6630 0.049 Uiso calc R 1 . .
    C C13 0.6045(9) 1.1976(8) 0.5365(6) 0.0415(17) Uani d . 1 . .
    C C14 0.4729(10) 1.1858(8) 0.4675(7) 0.0443(17) Uani d . 1 . .
    H H14A 0.4894 1.1182 0.4171 0.053 Uiso calc R 1 . .
    C C15 0.3146(9) 1.2759(8) 0.4736(6) 0.0420(17) Uani d . 1 . .
    C C16 0.2894(9) 1.3741(8) 0.5512(6) 0.0446(18) Uani d . 1 . .
    H H16A 0.1847 1.4348 0.5553 0.054 Uiso calc R 1 . .
    C C17 0.7761(10) 1.1076(8) 0.5217(7) 0.0471(19) Uani d . 1 . .
    C C18 0.1776(10) 1.2684(8) 0.3903(7) 0.0461(18) Uani d . 1 . .
    O O1 0.3287(9) 1.4280(6) 0.8299(5) 0.0643(17) Uani d . 1 . .
    O O2 0.2644(7) 1.6189(5) 0.6839(5) 0.0522(14) Uani d . 1 . .
    O O3 0.5564(7) 1.5339(7) 0.7414(6) 0.0626(17) Uani d . 1 . .
    O O4 0.8908(7) 1.1182(7) 0.5940(6) 0.071(2) Uani d . 1 . .
    H H4B 0.9825 1.0691 0.5782 0.106 Uiso calc R 1 . .
    O O5 0.8050(7) 1.0323(6) 0.4427(5) 0.0567(15) Uani d . 1 . .
    O O6 0.0381(8) 1.3629(8) 0.4059(7) 0.083(2) Uani d . 1 . .
    H H6B -0.0409 1.3479 0.3695 0.125 Uiso calc R 1 . .
    O O7 0.1923(8) 1.1889(7) 0.3209(6) 0.0678(18) Uani d . 1 . .
loop_
    _atom_site_aniso_label
    _atom_site_aniso_U_11
    _atom_site_aniso_U_22
    _atom_site_aniso_U_33
    _atom_site_aniso_U_12
    _atom_site_aniso_U_13
    _atom_site_aniso_U_23
    Ag1 0.0480(4) 0.0396(4) 0.0663(5) 0.0174(3) -0.0110(3) -0.0155(3)
    S1 0.0382(10) 0.0395(10) 0.0434(10) 0.0099(8) -0.0101(8) -0.0122(8)
    N1 0.033(3) 0.039(3) 0.058(4) 0.002(3) -0.004(3) -0.005(3)
    N2 0.041(3) 0.040(3) 0.054(4) 0.008(3) -0.007(3) -0.009(3)
    C1 0.046(4) 0.048(4) 0.054(5) 0.008(4) -0.010(4) -0.025(4)
    C2 0.049(4) 0.028(3) 0.053(4) 0.007(3) -0.017(4) -0.009(3)
    C3 0.041(4) 0.048(4) 0.049(5) 0.013(4) -0.006(3) -0.004(4)
    C4 0.041(4) 0.043(4) 0.042(4) 0.004(3) 0.002(3) -0.009(3)
    C5 0.038(4) 0.044(4) 0.042(4) 0.009(3) -0.001(3) -0.009(3)
    C6 0.045(4) 0.035(4) 0.042(4) 0.006(3) -0.004(3) -0.008(3)
    C7 0.067(5) 0.038(4) 0.037(4) 0.019(4) -0.009(4) -0.011(3)
    C8 0.064(5) 0.046(4) 0.049(5) 0.014(4) -0.012(4) -0.023(4)
    C9 0.031(3) 0.032(3) 0.044(4) 0.005(3) -0.006(3) -0.009(3)
    C10 0.030(3) 0.029(3) 0.043(4) 0.000(3) -0.004(3) -0.009(3)
    C11 0.037(4) 0.038(4) 0.042(4) 0.003(3) -0.007(3) 0.000(3)
    C12 0.034(4) 0.044(4) 0.042(4) 0.008(3) -0.008(3) -0.015(3)
    C13 0.032(4) 0.045(4) 0.041(4) 0.007(3) -0.003(3) -0.003(3)
    C14 0.043(4) 0.040(4) 0.048(4) 0.003(3) -0.006(3) -0.010(3)
    C15 0.038(4) 0.047(4) 0.038(4) 0.005(3) -0.009(3) -0.013(3)
    C16 0.032(4) 0.051(4) 0.043(4) 0.011(3) 0.000(3) -0.002(3)
    C17 0.040(4) 0.045(4) 0.051(4) 0.008(3) -0.012(3) -0.008(4)
    C18 0.043(4) 0.045(4) 0.050(4) 0.000(3) -0.017(3) -0.012(4)
    O1 0.090(5) 0.049(3) 0.046(3) 0.005(3) 0.011(3) -0.009(3)
    O2 0.049(3) 0.042(3) 0.061(3) 0.011(2) -0.017(3) -0.010(3)
    O3 0.044(3) 0.070(4) 0.077(4) 0.006(3) -0.019(3) -0.041(3)
    O4 0.039(3) 0.083(5) 0.087(5) 0.021(3) -0.019(3) -0.047(4)
    O5 0.044(3) 0.060(3) 0.064(4) 0.012(3) -0.014(3) -0.030(3)
    O6 0.048(4) 0.101(5) 0.099(5) 0.027(4) -0.031(4) -0.056(4)
    O7 0.059(4) 0.075(4) 0.068(4) 0.011(3) -0.023(3) -0.038(4)
_geom_special_details
;
 Alls.u.'s (except the s.u. in the dihedral angle between two l.s. planes)
 are estimated using the full covariance matrix. The cell s.u.'s are taken
 into account individually in the estimation of s.u.'s in distances, angles
 and torsion angles; correlations between s.u.'s in cell parameters are only
 used when they are defined by crystal symmetry. An approximate (isotropic)
 treatment of cell s.u.'s is used for estimating s.u.'s involving l.s. planes.
;
loop_
    _geom_bond_atom_site_label_1
    _geom_bond_atom_site_label_2
    _geom_bond_site_symmetry_2
    _geom_bond_distance
    _geom_bond_publ_flag
    Ag1 N1 1_645 2.178(6) ?
    Ag1 N2 . 2.181(6) ?
    Ag1 O3 . 2.658(7) ?
    Ag1 O1 2_687 2.626(6) ?
    S1 O3 . 1.436(6) ?
    S1 O1 . 1.441(6) ?
    S1 O2 . 1.449(5) ?
    S1 C11 . 1.784(8) ?
    N1 C1 . 1.336(10) ?
    N1 C3 . 1.340(10) ?
    N1 Ag1 1_465 2.178(6) ?
    N2 C6 . 1.334(10) ?
    N2 C8 . 1.346(10) ?
    C1 C2 . 1.372(10) ?
    C1 H1A . 0.9300 ?
    C2 C9 . 1.385(10) ?
    C2 H2A . 0.9300 ?
    C3 C4 . 1.358(10) ?
    C3 H3A . 0.9300 ?
    C4 C9 . 1.383(10) ?
    C4 H4A . 0.9300 ?
    C5 C6 . 1.364(10) ?
    C5 C10 . 1.396(10) ?
    C5 H5A . 0.9300 ?
    C6 H6A . 0.9300 ?
    C7 C10 . 1.374(10) ?
    C7 C8 . 1.385(10) ?
    C7 H7A . 0.9300 ?
    C8 H8A . 0.9300 ?
    C9 C10 . 1.485(9) ?
    C11 C12 . 1.386(10) ?
    C11 C16 . 1.387(10) ?
    C12 C13 . 1.379(10) ?
    C12 H12A . 0.9300 ?
    C13 C14 . 1.379(10) ?
    C13 C17 . 1.492(10) ?
    C14 C15 . 1.399(10) ?
    C14 H14A . 0.9300 ?
    C15 C16 . 1.389(10) ?
    C15 C18 . 1.508(10) ?
    C16 H16A . 0.9300 ?
    C17 O5 . 1.239(9) ?
    C17 O4 . 1.295(9) ?
    C18 O7 . 1.183(9) ?
    C18 O6 . 1.326(10) ?
    O4 H4B . 0.8200 ?
    O6 H6B . 0.8200 ?
loop_
    _geom_angle_atom_site_label_1
    _geom_angle_atom_site_label_2
    _geom_angle_atom_site_label_3
    _geom_angle_site_symmetry_1
    _geom_angle_site_symmetry_3
    _geom_angle
    _geom_angle_publ_flag
    O3 Ag1 N2 . . 92.9(2) ?
    O3 Ag1 N1 . 1_645 89.0(2) ?
    O3 Ag1 O1 . 2_687 158.2(3) ?
    N2 Ag1 N1 . 1_645 174.0(2) ?
    N2 Ag1 O1 . 2_687 88.5(2) ?
    O3 S1 O1 . . 113.3(4) ?
    O3 S1 O2 . . 113.0(4) ?
    O1 S1 O2 . . 111.8(4) ?
    O3 S1 C11 . . 105.9(3) ?
    O1 S1 C11 . . 104.6(4) ?
    O2 S1 C11 . . 107.6(3) ?
    C1 N1 C3 . . 115.9(6) ?
    C1 N1 Ag1 . 1_465 120.9(5) ?
    C3 N1 Ag1 . 1_465 123.1(5) ?
    C6 N2 C8 . . 117.0(6) ?
    C6 N2 Ag1 . . 122.8(5) ?
    C8 N2 Ag1 . . 120.2(5) ?
    N1 C1 C2 . . 123.7(7) ?
    N1 C1 H1A . . 118.2 ?
    C2 C1 H1A . . 118.2 ?
    C1 C2 C9 . . 120.4(7) ?
    C1 C2 H2A . . 119.8 ?
    C9 C2 H2A . . 119.8 ?
    N1 C3 C4 . . 123.3(7) ?
    N1 C3 H3A . . 118.4 ?
    C4 C3 H3A . . 118.4 ?
    C3 C4 C9 . . 121.5(7) ?
    C3 C4 H4A . . 119.3 ?
    C9 C4 H4A . . 119.3 ?
    C6 C5 C10 . . 121.1(7) ?
    C6 C5 H5A . . 119.5 ?
    C10 C5 H5A . . 119.5 ?
    N2 C6 C5 . . 123.0(7) ?
    N2 C6 H6A . . 118.5 ?
    C5 C6 H6A . . 118.5 ?
    C10 C7 C8 . . 120.9(7) ?
    C10 C7 H7A . . 119.5 ?
    C8 C7 H7A . . 119.5 ?
    N2 C8 C7 . . 122.4(7) ?
    N2 C8 H8A . . 118.8 ?
    C7 C8 H8A . . 118.8 ?
    C4 C9 C2 . . 115.1(6) ?
    C4 C9 C10 . . 123.1(7) ?
    C2 C9 C10 . . 121.8(6) ?
    C7 C10 C5 . . 115.5(6) ?
    C7 C10 C9 . . 122.3(6) ?
    C5 C10 C9 . . 122.1(6) ?
    C12 C11 C16 . . 120.8(7) ?
    C12 C11 S1 . . 118.6(5) ?
    C16 C11 S1 . . 120.6(5) ?
    C13 C12 C11 . . 119.4(7) ?
    C13 C12 H12A . . 120.3 ?
    C11 C12 H12A . . 120.3 ?
    C14 C13 C12 . . 120.8(7) ?
    C14 C13 C17 . . 118.6(7) ?
    C12 C13 C17 . . 120.6(7) ?
    C13 C14 C15 . . 119.7(7) ?
    C13 C14 H14A . . 120.1 ?
    C15 C14 H14A . . 120.1 ?
    C16 C15 C14 . . 119.8(7) ?
    C16 C15 C18 . . 121.5(7) ?
    C14 C15 C18 . . 118.6(7) ?
    C11 C16 C15 . . 119.4(7) ?
    C11 C16 H16A . . 120.3 ?
    C15 C16 H16A . . 120.3 ?
    O5 C17 O4 . . 123.6(7) ?
    O5 C17 C13 . . 121.1(7) ?
    O4 C17 C13 . . 115.3(7) ?
    O7 C18 O6 . . 124.6(7) ?
    O7 C18 C15 . . 124.7(7) ?
    O6 C18 C15 . . 110.7(6) ?
    C17 O4 H4B . . 109.5 ?
    C18 O6 H6B . . 109.5 ?
loop_
    _geom_hbond_atom_site_label_D
    _geom_hbond_atom_site_label_H
    _geom_hbond_atom_site_label_A
    _geom_hbond_site_symmetry_A
    _geom_hbond_distance_DH
    _geom_hbond_distance_HA
    _geom_hbond_distance_DA
    _geom_hbond_angle_DHA
    O4 H4B O5 2_776 0.82 1.81 2.627(8) 173.3
    O6 H6B O2 2_586 0.82 1.86 2.630(8) 155.3
    C1 H1A O1 2_597 0.93 2.56 3.299(10) 136.2
    C6 H6A O1 2_687 0.93 2.49 3.212(9) 134.5
    C12 H12A O3 . 0.93 2.59 2.926(9) 101.8
    C16 H16A O6 . 0.93 2.39 2.703(10) 99.6
    C16 H16A O6 2_586 0.93 2.48 3.376(9) 162.3
data_global
_journal_date_recd_electronic     2009-12-26
_journal_date_accepted     2010-02-02
_journal_name_full     'Acta Crystallographica, Section E'
_journal_year     2010
_journal_volume     66
_journal_issue      3
_journal_page_first     m259
_journal_page_last     m260
_journal_paper_category     QM
_journal_coeditor_code     RK2187
_publ_contact_author_name     'Lin Dan'
_publ_contact_author_address
;
Department of Adult Education,
Xinyu College,
Xinyu, Jiangxi,338000,
People's Republic of China
;
_publ_contact_author_email     'gohappyxu@yahoo.com.cn'
_publ_contact_author_fax     '86 790 6442861'
_publ_contact_author_phone     '86 790 6442861'
_publ_section_title
;
Poly[(\m~2~-4,4'-bipyridine)(\m~2~-3,5-dicarboxybenzenesulfonato)silver(I)]
;
loop_
    _publ_author_name
    _publ_author_footnote
    _publ_author_address
    'Lin, Dan' .
;
Department of Adult Education,
Xinyu College,
Xinyu, Jiangxi 338000,
People's Republic of China
;
    'Lian, Ping' .
;
College of Chemistry and Life Science,
Gannan Normal University,
Ganzhou, Jiangxi 341000
People's Republic of China
;
    'Xie, Yong-Rong' .
;
College of Chemistry and Life Science,
Gannan Normal University,
Ganzhou, Jiangxi 341000
People's Republic of China
;
