# Supplementary material for: Poly[(μ2-4,4′-bipyridine)(μ2-3,5-dicarboxybenzenesulfonato)silver(I)]
Source: Acta Crystallogr Sect E Struct Rep Online. 2010 Feb 6;66(Pt 3):m259–60. doi: 10.1107/S160053681000406X (PMC2983702; doi:10.1107/S160053681000406X)
Supplement: Supplementary file 2 [file e-66-0m259-Isup2.hkl]

# 
# h,k,l, Fc-squared, Fo-squared, sigma(Fo-squared) and status flag 
# 
data_I
_shelx_title ' tref-1 in P-1' 
_shelx_refln_list_code          4 
_shelx_F_calc_maximum      184.46 
_exptl_crystal_F_000       508.00 
_reflns_d_resolution_high  0.8409 
 
loop_ 
 _symmetry_equiv_pos_as_xyz 
 'x, y, z' 
 '-x, -y, -z' 
 
_cell_length_a     7.9424 
_cell_length_b     9.9699 
_cell_length_c    11.6496 
_cell_angle_alpha  83.381 
_cell_angle_beta   87.362 
_cell_angle_gamma  78.671 
 
_shelx_F_squared_multiplier     1.000 
 
loop_ 
 _refln_index_h 
 _refln_index_k 
 _refln_index_l 
 _refln_F_squared_calc 
 _refln_F_squared_meas 
 _refln_F_squared_sigma 
 _refln_observed_status 
   2   0   0      615.48      618.08     15.34 o 
   3   0   0     4160.38     3838.70     48.66 o 
   4   0   0     2277.98     2193.38     32.86 o 
   5   0   0        0.59        3.60      3.16 o 
   6   0   0       80.19       90.32      7.19 o 
   7   0   0      199.28      210.84     13.82 o 
   8   0   0       30.04       38.74      9.52 o 
   9   0   0       26.60       20.10     17.78 o 
  -9   1   0        5.19       -1.66      5.18 o 
  -8   1   0       71.91       66.64     43.68 o 
  -7   1   0     1126.68     1112.97     43.63 o 
  -6   1   0       77.36       71.60      7.68 o 
  -5   1   0      431.09      416.12     10.21 o 
  -4   1   0     6967.21     6801.80     98.97 o 
  -3   1   0     9120.58     8448.47    110.96 o 
  -2   1   0      463.38      434.83      5.38 o 
  -1   1   0    10086.61     9559.91    592.79 o 
   1   1   0     1133.28     1082.18     11.66 o 
   2   1   0        8.48       12.12      1.78 o 
   3   1   0     4868.96     4972.30     98.01 o 
   4   1   0      364.30      335.29     10.30 o 
   5   1   0      568.28      577.04     20.23 o 
   6   1   0      844.23      856.31     24.16 o 
   7   1   0      170.56      185.55     12.44 o 
   8   1   0       43.00       45.47     11.22 o 
   9   1   0       30.91       42.23     13.02 o 
  -8   2   0      326.21      315.11     17.23 o 
  -7   2   0      535.42      559.81     18.27 o 
  -6   2   0        0.06        2.63      4.10 o 
  -5   2   0     1369.58     1316.60     61.56 o 
  -4   2   0     2698.22     2374.80     62.98 o 
  -3   2   0      750.94      661.52     10.42 o 
  -2   2   0     2120.48     1980.63     53.62 o 
  -1   2   0    15701.35    16298.19    188.20 o 
   0   2   0     1157.06     1093.70      8.64 o 
   1   2   0      962.91      870.90     18.05 o 
   2   2   0    30170.42    35960.40    625.11 o 
   3   2   0     2891.98     2855.68     40.15 o 
   4   2   0        0.14        2.83      3.88 o 
   5   2   0      690.65      684.81     22.63 o 
   6   2   0      298.94      339.72     14.24 o 
   7   2   0       56.88       58.49     11.06 o 
   8   2   0        2.00        7.99      6.33 o 
   9   2   0       18.66       19.08     10.38 o 
  -8   3   0      764.77      704.90     64.53 o 
  -7   3   0      232.33      242.20     18.75 o 
  -6   3   0      207.63      212.72     13.61 o 
  -5   3   0     2532.65     2569.84     60.17 o 
  -4   3   0     2958.36     2824.17     44.33 o 
  -3   3   0     1508.03     1535.83     25.06 o 
  -2   3   0    20985.92    22714.67    508.48 o 
  -1   3   0     5652.05     5090.66    159.58 o 
   0   3   0      422.65      330.60      9.18 o 
   1   3   0      550.37      508.93      8.85 o 
   2   3   0     4712.21     4429.12     60.64 o 
   3   3   0       79.24       83.23      5.61 o 
   4   3   0       74.39       95.30      7.03 o 
   5   3   0       99.12      102.27     28.78 o 
   6   3   0        4.16        0.44      2.71 o 
   7   3   0       45.64       57.20      9.98 o 
   8   3   0       35.35       38.42     12.80 o 
   9   3   0        8.60        6.78      7.67 o 
  -8   4   0      371.22      455.23     71.71 o 
  -7   4   0      212.38      191.73     25.12 o 
  -6   4   0      226.92      264.37     14.82 o 
  -5   4   0     2361.30     2368.25     47.66 o 
  -4   4   0      530.51      501.54     19.25 o 
  -3   4   0     1017.04     1032.69     25.34 o 
  -2   4   0     2255.27     2041.24     58.54 o 
  -1   4   0     8022.80     7921.84     79.06 o 
   0   4   0      802.58      804.36      9.14 o 
   1   4   0     2736.48     2441.22     38.96 o 
   2   4   0      378.01      372.88     11.47 o 
   3   4   0       68.43       82.80      7.94 o 
   4   4   0     2126.66     2050.39     38.09 o 
   5   4   0       10.83        8.36      6.02 o 
   6   4   0        3.21        0.63      4.30 o 
   7   4   0      293.97      330.34     19.49 o 
   8   4   0      220.99      267.91     20.89 o 
   9   4   0       49.68       62.58     17.28 o 
  -7   5   0       99.64      101.84     40.28 o 
  -6   5   0     1482.70     1366.27     30.98 o 
  -5   5   0      803.92      850.36     17.83 o 
  -4   5   0      131.68      109.76      5.61 o 
  -3   5   0     2317.75     2306.56     30.49 o 
  -2   5   0     2527.09     2371.93     53.50 o 
  -1   5   0      197.39      185.51      4.91 o 
   0   5   0     5688.94     5871.96     63.56 o 
   1   5   0     2246.92     2110.54     27.98 o 
   2   5   0        5.98        5.49      4.10 o 
   3   5   0      154.57      155.01     10.90 o 
   4   5   0      384.05      403.90     24.01 o 
   5   5   0       28.28       29.89      7.58 o 
   6   5   0       59.82       78.08     11.41 o 
   7   5   0       89.89       90.94     16.55 o 
   8   5   0       13.47       20.10     10.23 o 
   9   5   0       10.10       28.48     15.70 o 
  -7   6   0      130.49      147.71     49.18 o 
  -6   6   0      892.72      831.17     34.70 o 
  -5   6   0      792.30      748.34     14.26 o 
  -4   6   0      138.62      191.56     10.82 o 
  -3   6   0      873.18      840.40     17.19 o 
  -2   6   0     1427.35     1384.65     22.47 o 
  -1   6   0       18.13       26.30      3.14 o 
   0   6   0      694.39      632.37     11.97 o 
   1   6   0      503.46      542.05     12.84 o 
   2   6   0      303.85      298.42     11.96 o 
   3   6   0     1325.93     1389.88     34.76 o 
   4   6   0       83.66      106.57     16.95 o 
   5   6   0       52.70       76.22     11.09 o 
   6   6   0     1097.60     1216.77     62.86 o 
   7   6   0       83.43       89.97     15.04 o 
   8   6   0        5.89       23.89     11.47 o 
  -6   7   0      271.65      326.92     37.68 o 
  -5   7   0        4.01        6.42      3.49 o 
  -4   7   0     1473.59     1424.46     30.42 o 
  -3   7   0      211.25      247.18     11.59 o 
  -2   7   0        2.65        8.98      3.54 o 
  -1   7   0     1025.18     1053.11     16.67 o 
   0   7   0      348.28      341.68     12.83 o 
   1   7   0        0.48        1.15      3.14 o 
   2   7   0     2540.31     2608.89     82.24 o 
   3   7   0      556.23      609.32     26.63 o 
   4   7   0        8.17        5.64      6.77 o 
   5   7   0      300.31      345.80     30.88 o 
   6   7   0      514.10      597.06     34.57 o 
   7   7   0        3.14        6.33      8.13 o 
   8   7   0        4.90        2.94      7.70 o 
  -5   8   0      222.87      262.00     33.49 o 
  -4   8   0      693.87      709.43     21.59 o 
  -3   8   0       98.26       92.31      9.65 o 
  -2   8   0      230.05      264.72     13.48 o 
  -1   8   0      997.90     1082.37     27.49 o 
   0   8   0       30.64       30.49      5.88 o 
   1   8   0      127.38      126.69      8.50 o 
   2   8   0      397.07      407.29     17.80 o 
   3   8   0       73.50      107.57     10.99 o 
   4   8   0       57.94       72.35     12.04 o 
   5   8   0      291.02      329.02     38.04 o 
   6   8   0      147.05      189.85     28.95 o 
   7   8   0        4.35        3.73     10.81 o 
   8   8   0      130.70      204.83     26.02 o 
  -4   9   0      146.96      132.01     12.21 o 
  -3   9   0        4.93        8.98      4.93 o 
  -2   9   0      851.60      861.83     27.05 o 
  -1   9   0      103.64      134.48     11.59 o 
   0   9   0      152.33      172.32     10.49 o 
   1   9   0      975.61     1014.16     25.84 o 
   2   9   0      165.46      166.58     17.93 o 
   3   9   0        1.00        5.03      6.20 o 
   4   9   0      462.99      575.95     33.58 o 
   5   9   0      249.39      320.40     24.39 o 
   6   9   0       28.09       35.75     13.87 o 
   7   9   0        0.19       -1.58      9.50 o 
  -3  10   0      138.62      135.36     14.23 o 
  -2  10   0      534.27      592.99     25.89 o 
  -1  10   0        0.22        3.66      6.21 o 
   0  10   0      224.98      218.95     16.62 o 
   1  10   0      505.12      594.15     22.87 o 
   2  10   0      178.48      179.20     15.28 o 
   3  10   0       22.64       17.87      8.48 o 
   4  10   0      270.91      251.54     70.85 o 
   5  10   0      102.42       -1.98      5.80 o 
   6  10   0       24.94       27.88     26.15 o 
  -1  11   0        7.19        4.46      6.31 o 
   0  11   0      316.27      364.68     18.44 o 
   1  11   0      236.39      314.24     32.55 o 
   2  11   0        9.47        5.55      6.86 o 
   3  11   0      130.51       50.13     33.36 o 
   4  11   0      115.50       43.02     30.44 o 
   5  11   0       38.12       20.38     11.66 o 
  -4 -11   1       23.17       16.98     10.77 o 
  -3 -11   1        5.94        4.52      6.52 o 
  -2 -11   1        7.68        5.03      6.21 o 
  -1 -11   1      151.88      191.30     34.20 o 
   0 -11   1      427.80      481.49     25.95 o 
   1 -11   1       24.67       27.24     10.01 o 
  -6 -10   1        1.26        3.90      9.28 o 
  -5 -10   1        3.20       10.22      8.46 o 
  -4 -10   1       71.68       61.36     23.39 o 
  -3 -10   1       14.29        9.73      7.67 o 
  -2 -10   1      160.35      168.18     15.38 o 
  -1 -10   1      440.96      508.02     21.76 o 
   0 -10   1        5.12        6.01      4.99 o 
   1 -10   1      219.13      202.40     28.43 o 
   2 -10   1      548.85      616.81     25.89 o 
   3 -10   1      330.55      309.24     18.68 o 
  -7  -9   1        0.33       -3.02     14.04 o 
  -6  -9   1       17.25       12.05     10.74 o 
  -5  -9   1       56.19       33.86     26.42 o 
  -4  -9   1      203.26      276.59     19.76 o 
  -3  -9   1       74.98       69.92     12.89 o 
  -2  -9   1      600.98      655.40     27.96 o 
  -1  -9   1      369.03      401.27     19.77 o 
   0  -9   1       10.98        9.32      4.78 o 
   1  -9   1      805.23      854.05     21.03 o 
   2  -9   1     1708.63     1790.72     42.92 o 
   3  -9   1      248.20      252.18     13.63 o 
   4  -9   1       92.37      107.94     27.90 o 
  -7  -8   1        0.30       11.48     20.83 o 
  -6  -8   1       27.36       42.06     15.93 o 
  -5  -8   1       66.48       92.34     15.29 o 
  -4  -8   1        0.39        5.01      7.61 o 
  -3  -8   1      225.29      271.17     14.21 o 
  -2  -8   1     1069.31     1094.57     38.90 o 
  -1  -8   1      489.03      539.05     17.28 o 
   0  -8   1      231.75      236.58     13.03 o 
   1  -8   1     1358.30     1391.47     24.30 o 
   2  -8   1      912.15      980.43     23.07 o 
   3  -8   1        0.82        3.08      3.63 o 
   4  -8   1      267.85      264.44     12.18 o 
   5  -8   1      213.12      263.73     36.28 o 
  -8  -7   1        0.59        2.35     11.59 o 
  -7  -7   1        0.12       14.48     16.65 o 
  -6  -7   1      134.74      160.93     20.41 o 
  -5  -7   1       29.20       41.79     13.32 o 
  -4  -7   1       32.28       39.12     11.19 o 
  -3  -7   1      645.40      677.21     22.89 o 
  -2  -7   1     1529.83     1579.21     44.14 o 
  -1  -7   1       27.26       39.29      5.98 o 
   0  -7   1     1061.20     1022.91     20.81 o 
   1  -7   1     2058.04     2022.89     26.68 o 
   2  -7   1      708.21      721.43     18.24 o 
   3  -7   1       91.27      102.11      8.28 o 
   4  -7   1     1231.42     1209.90     19.68 o 
   5  -7   1      308.25      290.24     16.02 o 
   6  -7   1       15.66        1.05      9.07 o 
  -8  -6   1        0.15       11.98     12.78 o 
  -7  -6   1      109.68      129.79     21.12 o 
  -6  -6   1      941.96     1163.42     38.49 o 
  -5  -6   1      204.46      274.38     17.50 o 
  -4  -6   1      314.12      333.06     17.13 o 
  -3  -6   1      831.46      875.29     23.54 o 
  -2  -6   1      191.73      238.98      9.24 o 
  -1  -6   1      340.40      355.49     10.92 o 
   0  -6   1     1188.27     1179.25     18.32 o 
   1  -6   1     2067.74     1961.85     25.86 o 
   2  -6   1      241.92      250.52     10.80 o 
   3  -6   1     1012.18     1044.89     15.85 o 
   4  -6   1      604.94      608.88     13.35 o 
   5  -6   1      223.08      194.69      7.22 o 
   6  -6   1      121.37      151.20     26.86 o 
  -9  -5   1       73.03      118.94     20.09 o 
  -8  -5   1        1.77        5.11      9.33 o 
  -7  -5   1      211.33      295.46     24.95 o 
  -6  -5   1      144.64      192.53     16.03 o 
  -5  -5   1      430.23      509.09     20.73 o 
  -4  -5   1     1353.97     1422.70     32.75 o 
  -3  -5   1      661.63      686.54     18.59 o 
  -2  -5   1       29.82       49.84      6.68 o 
  -1  -5   1     1706.79     1606.93     32.67 o 
   0  -5   1     5213.51     5096.70     61.12 o 
   1  -5   1       89.11       82.31      4.13 o 
   2  -5   1      465.45      458.12     13.86 o 
   3  -5   1      982.76      958.86     22.42 o 
   4  -5   1      706.92      665.87     11.95 o 
   5  -5   1        5.10        9.30      2.60 o 
   6  -5   1      594.56      557.70     21.21 o 
   7  -5   1       47.18       52.66     21.97 o 
  -9  -4   1       41.63       51.47     14.58 o 
  -8  -4   1        9.61       10.98      8.56 o 
  -7  -4   1      351.02      435.45     22.94 o 
  -6  -4   1      322.87      389.01     22.33 o 
  -5  -4   1      410.09      471.98     18.27 o 
  -4  -4   1     5808.66     6246.68    106.69 o 
  -3  -4   1      524.72      534.93     17.74 o 
  -2  -4   1      616.07      630.12     15.62 o 
  -1  -4   1     3797.29     3671.71     55.30 o 
   0  -4   1     1596.29     1434.66     15.10 o 
   1  -4   1       37.09       26.61      2.90 o 
   2  -4   1     2575.90     2481.15     29.74 o 
   3  -4   1      147.34      120.42      4.52 o 
   4  -4   1       29.29       35.76      2.00 o 
   5  -4   1      291.25      283.43      6.75 o 
   6  -4   1      252.04      246.39     10.68 o 
   7  -4   1        2.30        2.89      1.49 o 
   8  -4   1      199.07      226.57     36.98 o 
  -9  -3   1       19.67       14.84      9.63 o 
  -8  -3   1      740.47      874.34     39.36 o 
  -7  -3   1      690.57      845.47     28.96 o 
  -6  -3   1        4.30       11.92      7.18 o 
  -5  -3   1      402.50      424.52     15.62 o 
  -4  -3   1      106.38      119.84      8.26 o 
  -3  -3   1     2995.57     3082.86     47.53 o 
  -2  -3   1      664.77      659.07     12.87 o 
  -1  -3   1     6941.01     6806.52     92.15 o 
   0  -3   1       25.47       28.98      2.19 o 
   1  -3   1     3160.26     3020.54     26.70 o 
   2  -3   1     1849.54     1945.53     16.91 o 
   3  -3   1      224.55      241.37      5.56 o 
   4  -3   1      230.47      227.05     18.23 o 
   5  -3   1     1322.22     1314.75     22.49 o 
   6  -3   1        2.11        1.95      2.85 o 
   7  -3   1      139.78      155.47     18.49 o 
   8  -3   1      867.97      944.12     62.53 o 
  -9  -2   1       99.16       99.51     15.29 o 
  -8  -2   1      398.76      488.42     23.77 o 
  -7  -2   1      604.05      674.62     24.50 o 
  -6  -2   1       40.32       33.13      7.06 o 
  -5  -2   1      670.28      681.20     24.03 o 
  -4  -2   1      143.61      161.15      7.89 o 
  -3  -2   1      120.23      137.83      6.46 o 
  -2  -2   1    17360.36    19195.82    364.25 o 
  -1  -2   1     4164.17     4051.09     68.82 o 
   0  -2   1     1076.50      997.61     11.34 o 
   1  -2   1     1295.57     1254.96     10.28 o 
   2  -2   1     2969.56     2858.67     34.16 o 
   3  -2   1      608.14      603.74      9.35 o 
   4  -2   1     2019.19     1878.97     22.58 o 
   5  -2   1      895.17      819.74     17.88 o 
   6  -2   1      370.82      395.88      9.05 o 
   7  -2   1      584.52      569.19     14.90 o 
   8  -2   1      349.89      347.48     18.86 o 
  -9  -1   1      223.42      248.43     19.34 o 
  -8  -1   1      246.40      270.26     21.00 o 
  -7  -1   1       64.43       75.70     15.40 o 
  -6  -1   1      682.59      682.22     42.63 o 
  -5  -1   1      971.27     1007.91     21.45 o 
  -4  -1   1      306.26      303.05      9.37 o 
  -3  -1   1      687.75      669.71     26.61 o 
  -2  -1   1      128.26      138.22      4.50 o 
  -1  -1   1      334.28      345.48     14.88 o 
   1  -1   1      172.80      185.59      4.30 o 
   2  -1   1       88.70       86.11      3.02 o 
   3  -1   1      526.12      454.07     14.69 o 
   4  -1   1     6677.99     6735.69    133.63 o 
   5  -1   1      184.70      181.69      6.73 o 
   6  -1   1      155.98      162.28      8.55 o 
   7  -1   1      876.31      896.28     41.59 o 
   8  -1   1      461.90      405.78     42.24 o 
   9  -1   1       22.23       15.70     21.62 o 
  -9   0   1      116.37       80.00     53.45 o 
  -8   0   1       96.82       89.77     11.50 o 
  -7   0   1        7.70        6.12      4.84 o 
  -6   0   1      340.07      326.98     15.09 o 
  -5   0   1     1567.35     1573.50     31.01 o 
  -4   0   1     1327.07     1271.74     23.14 o 
  -3   0   1     6547.98     6255.88    167.83 o 
  -2   0   1      608.92      559.47     19.27 o 
  -1   0   1      604.39      572.56     12.40 o 
   1   0   1      446.50      425.05      3.35 o 
   2   0   1     1101.43      984.45     19.79 o 
   3   0   1     3440.88     3208.40     38.92 o 
   4   0   1     1849.78     1810.94     28.07 o 
   5   0   1      274.78      284.00      8.13 o 
   6   0   1      756.39      759.44     16.73 o 
   7   0   1     1281.33     1320.28     27.81 o 
   8   0   1      196.86      206.28     12.62 o 
   9   0   1      100.76       73.62     45.34 o 
  -9   1   1       96.77       47.05     38.97 o 
  -8   1   1        4.32        7.49      6.89 o 
  -7   1   1       62.45       65.48      8.39 o 
  -6   1   1      551.26      494.74     21.90 o 
  -5   1   1      317.84      290.15      9.91 o 
  -4   1   1     2165.10     1989.28     29.43 o 
  -3   1   1      435.95      368.75      8.62 o 
  -2   1   1      178.96      182.49      5.07 o 
  -1   1   1     1566.32     1374.36     38.42 o 
   1   1   1       48.04       51.87      1.90 o 
   2   1   1     4666.13     4355.19     54.10 o 
   3   1   1      380.06      321.25      7.43 o 
   4   1   1      263.11      255.92     10.55 o 
   5   1   1      420.95      433.46     13.17 o 
   6   1   1     3460.97     3628.79     64.58 o 
   7   1   1     2282.00     2498.90     52.88 o 
   8   1   1        0.06        3.10      4.34 o 
   9   1   1      123.52      128.28     15.53 o 
  -8   2   1       81.65       44.52     32.43 o 
  -7   2   1      181.15      183.96     13.14 o 
  -6   2   1       41.84       48.12      7.66 o 
  -5   2   1      437.44      386.02     11.13 o 
  -4   2   1      475.96      398.23     10.91 o 
  -3   2   1     5279.16     5213.08     70.31 o 
  -2   2   1     3705.83     3218.28     60.18 o 
  -1   2   1     7694.09     7289.58     92.24 o 
   0   2   1     3884.01     3744.03     60.72 o 
   1   2   1      291.69      250.93      4.70 o 
   2   2   1    29787.83    33083.02    640.82 o 
   3   2   1     2058.63     1971.58     27.31 o 
   4   2   1      220.47      206.09      9.04 o 
   5   2   1     2610.72     2634.45     51.64 o 
   6   2   1     1393.57     1501.10     35.00 o 
   7   2   1        4.08        7.85      5.11 o 
   8   2   1        0.30        0.60      5.53 o 
   9   2   1       74.95       86.82     13.03 o 
  -8   3   1      287.03      270.72     34.46 o 
  -7   3   1       28.76       13.97     16.65 o 
  -6   3   1      182.89      178.64     11.60 o 
  -5   3   1     2717.95     2555.25     43.17 o 
  -4   3   1      767.68      671.66     18.88 o 
  -3   3   1      139.41      158.23      6.80 o 
  -2   3   1     6032.66     5760.34     98.38 o 
  -1   3   1     6980.70     6590.81     87.70 o 
   0   3   1      777.90      761.07     10.81 o 
   1   3   1     1617.03     1452.24     21.19 o 
   2   3   1     3062.83     2761.53     37.37 o 
   3   3   1     2636.80     2438.94     35.92 o 
   4   3   1      517.43      563.59     19.70 o 
   5   3   1     1119.03     1187.62     25.06 o 
   6   3   1      536.45      608.10     19.45 o 
   7   3   1       50.36       59.31     11.38 o 
   8   3   1      478.67      569.61     24.72 o 
   9   3   1       48.13       57.19     14.75 o 
  -8   4   1      168.76      194.82     34.36 o 
  -7   4   1       31.41       26.88      7.19 o 
  -6   4   1     1239.52     1199.11     62.96 o 
  -5   4   1     1701.54     1674.17     38.19 o 
  -4   4   1     1408.28     1373.62     36.17 o 
  -3   4   1     1623.04     1530.55     48.53 o 
  -2   4   1     3852.15     3539.19     45.26 o 
  -1   4   1     3641.75     3762.90     40.99 o 
   0   4   1      124.14      128.15      4.80 o 
   1   4   1     2594.08     2326.59     26.81 o 
   2   4   1     1012.29      917.68     18.69 o 
   3   4   1      272.83      265.00      9.69 o 
   4   4   1     9463.01     9748.15    178.74 o 
   5   4   1     1325.91     1498.81     36.30 o 
   6   4   1       57.36       63.93      9.25 o 
   7   4   1       45.73       59.51     10.36 o 
   8   4   1       57.68       68.22     12.70 o 
   9   4   1       12.95       14.14     15.37 o 
  -7   5   1       25.69       15.43     10.62 o 
  -6   5   1     2255.80     2241.72     54.82 o 
  -5   5   1      868.76      963.85     19.96 o 
  -4   5   1       12.00       11.82      3.39 o 
  -3   5   1     4019.81     3968.21     63.41 o 
  -2   5   1     3287.70     3158.85     50.41 o 
  -1   5   1      589.69      562.03     10.36 o 
   0   5   1     3252.99     3205.84     35.29 o 
   1   5   1     1675.53     1435.14     18.74 o 
   2   5   1      419.34      339.59     12.76 o 
   3   5   1       90.65       87.55      7.34 o 
   4   5   1      676.39      697.09     23.13 o 
   5   5   1      183.23      220.12     15.96 o 
   6   5   1      217.10      225.86     18.04 o 
   7   5   1       90.49      117.47     22.13 o 
   8   5   1       40.38       49.69     19.97 o 
   9   5   1        5.93        1.18      6.16 o 
  -7   6   1      404.54      486.14     45.89 o 
  -6   6   1      802.48      875.03     21.39 o 
  -5   6   1      531.23      551.37     14.00 o 
  -4   6   1      127.44      144.99      9.92 o 
  -3   6   1     3193.72     3267.18     44.56 o 
  -2   6   1     2300.70     2170.23     39.87 o 
  -1   6   1        7.88        6.86      2.81 o 
   0   6   1     2244.00     2131.53     27.97 o 
   1   6   1     2321.16     2400.87     36.01 o 
   2   6   1       25.77       12.58      6.20 o 
   3   6   1      152.89      153.62     10.48 o 
   4   6   1      213.31      248.68     13.75 o 
   5   6   1       21.66       16.31      8.44 o 
   6   6   1      715.18      757.48     42.71 o 
   7   6   1       20.91       34.65     10.96 o 
   8   6   1        9.35       11.62      9.43 o 
  -6   7   1      468.86      518.75     17.40 o 
  -5   7   1       32.68       27.63      7.25 o 
  -4   7   1     1518.77     1414.56     27.96 o 
  -3   7   1     2075.53     2293.14     41.14 o 
  -2   7   1      698.33      724.62     19.43 o 
  -1   7   1      517.82      501.30     12.34 o 
   0   7   1      935.53      947.54     18.75 o 
   1   7   1      694.75      694.09     16.33 o 
   2   7   1      422.68      359.86     11.40 o 
   3   7   1      664.72      708.87     22.35 o 
   4   7   1        8.92       10.78      6.41 o 
   5   7   1        0.07        1.25      4.31 o 
   6   7   1       56.85       73.99     21.22 o 
   7   7   1        0.42      -16.32     16.32 o 
   8   7   1        0.51        0.85     13.08 o 
  -5   8   1       37.11       26.13     10.03 o 
  -4   8   1     1060.49     1099.74     31.79 o 
  -3   8   1     1245.25     1239.79     27.39 o 
  -2   8   1      353.21      343.35     19.16 o 
  -1   8   1      143.41      147.04      9.73 o 
   0   8   1     1080.19     1122.05     23.13 o 
   1   8   1       13.00       11.39      5.48 o 
   2   8   1      297.37      317.95     18.45 o 
   3   8   1      428.97      522.21     18.59 o 
   4   8   1        2.07        8.98      6.87 o 
   5   8   1      131.05      148.50     19.29 o 
   6   8   1       42.11       68.12     20.05 o 
   7   8   1        0.30        6.55      8.85 o 
   8   8   1      169.03      218.04     25.57 o 
  -4   9   1      585.46      624.13     23.36 o 
  -3   9   1      102.76      101.59     10.66 o 
  -2   9   1      548.77      550.67     26.99 o 
  -1   9   1      279.50      368.60     16.40 o 
   0   9   1      138.20      147.32     10.69 o 
   1   9   1      125.81      141.87     12.51 o 
   2   9   1      254.37      287.42     13.27 o 
   3   9   1       73.09       71.13     10.54 o 
   4   9   1      283.57      341.93     34.13 o 
   5   9   1      153.34      109.81     92.44 o 
   6   9   1       25.30       19.74     21.53 o 
   7   9   1       16.79       23.66     13.33 o 
  -3  10   1        0.47        4.76      5.20 o 
  -2  10   1      332.37      368.41     26.63 o 
  -1  10   1      769.92      770.30     26.49 o 
   0  10   1        4.20        6.06      5.53 o 
   1  10   1      257.73      281.76     14.16 o 
   2  10   1       48.49       52.85      8.79 o 
   3  10   1        2.54        4.24      5.18 o 
   4  10   1       47.08       25.20     18.68 o 
   5  10   1       40.63       -1.10      7.55 o 
   6  10   1        4.02        6.22      9.73 o 
  -1  11   1        1.57        5.75     14.30 o 
   0  11   1      479.43      501.85     23.95 o 
   1  11   1       31.43       21.14     16.86 o 
   2  11   1        1.64        1.69      4.69 o 
   3  11   1      110.76        0.67      4.40 o 
   4  11   1       87.45        0.58      5.08 o 
   5  11   1        8.94       -0.19      4.05 o 
  -4 -11   2        1.91        6.95      8.18 o 
  -3 -11   2        6.59       22.46     13.88 o 
  -2 -11   2       72.94       55.25     19.73 o 
  -1 -11   2        8.80        8.90      8.32 o 
   0 -11   2       30.41       34.00     10.43 o 
  -5 -10   2        9.78       15.15      9.92 o 
  -4 -10   2        9.63       16.15     10.23 o 
  -3 -10   2       38.57       19.95      9.64 o 
  -2 -10   2        6.09        2.45      5.29 o 
  -1 -10   2       15.34       21.01      8.13 o 
   0 -10   2      198.26      227.44     19.28 o 
   1 -10   2       16.74       13.44      6.37 o 
   2 -10   2      154.16      140.73     39.84 o 
  -6  -9   2        7.76        7.21     12.13 o 
  -5  -9   2        7.30       20.89     21.36 o 
  -4  -9   2       63.21       90.84     14.74 o 
  -3  -9   2       23.15       37.64     10.09 o 
  -2  -9   2        3.53        9.06      7.29 o 
  -1  -9   2       10.42       20.61      6.34 o 
   0  -9   2       96.25      125.68     16.80 o 
   1  -9   2       22.76       23.67      6.70 o 
   2  -9   2      337.00      392.20     19.38 o 
   3  -9   2      234.92      241.21     11.70 o 
   4  -9   2       23.50       35.39     21.10 o 
  -7  -8   2       23.83       37.60     14.73 o 
  -6  -8   2        0.32       -1.80      6.65 o 
  -5  -8   2       21.72       36.60     12.19 o 
  -4  -8   2       53.05       74.50     16.35 o 
  -3  -8   2        9.24        9.51      5.65 o 
  -2  -8   2      160.53      188.60     19.11 o 
  -1  -8   2      221.28      230.15     11.71 o 
   0  -8   2      163.87      134.72     11.87 o 
   1  -8   2      604.23      623.87     15.74 o 
   2  -8   2      464.24      452.63     14.73 o 
   3  -8   2       42.11       51.28      7.76 o 
   4  -8   2      586.48      585.90     15.76 o 
   5  -8   2      590.19      580.26     50.28 o 
  -8  -7   2        0.12       14.02     11.96 o 
  -7  -7   2       36.80       48.58     15.95 o 
  -6  -7   2       55.96       51.74     13.87 o 
  -5  -7   2       76.77       96.94     18.00 o 
  -4  -7   2        5.76       13.80      7.56 o 
  -3  -7   2      180.96      229.47     22.07 o 
  -2  -7   2      846.76      944.76     23.61 o 
  -1  -7   2       95.74      126.76      8.23 o 
   0  -7   2      273.35      291.61     12.63 o 
   1  -7   2      637.85      669.75     13.07 o 
   2  -7   2      373.30      399.98     11.86 o 
   3  -7   2      281.63      273.17      9.11 o 
   4  -7   2     1314.70     1324.64     25.33 o 
   5  -7   2      698.64      719.79     48.72 o 
   6  -7   2       18.09       35.57     21.27 o 
  -8  -6   2       11.44       22.30     12.45 o 
  -7  -6   2       36.90       71.53     18.03 o 
  -6  -6   2       28.32       37.44     13.78 o 
  -5  -6   2        6.38        2.51      5.36 o 
  -4  -6   2       24.14       40.39      8.93 o 
  -3  -6   2      313.10      381.03     16.53 o 
  -2  -6   2      842.51      837.89     22.46 o 
  -1  -6   2       30.53       39.74      6.25 o 
   0  -6   2     2504.36     2415.10     35.28 o 
   1  -6   2     1512.46     1479.30     20.12 o 
   2  -6   2        1.53        4.70      2.14 o 
   3  -6   2      735.92      722.96     12.60 o 
   4  -6   2     1771.10     1671.60     27.81 o 
   5  -6   2      125.09      149.11     25.11 o 
   6  -6   2      174.05      198.14     31.39 o 
  -8  -5   2       36.17       57.54     14.61 o 
  -7  -5   2       33.10       47.86     14.89 o 
  -6  -5   2        1.02        3.49      5.79 o 
  -5  -5   2        0.04        0.09      2.84 o 
  -4  -5   2      721.69      807.57     28.70 o 
  -3  -5   2     1270.38     1304.57     32.46 o 
  -2  -5   2       79.05       75.28      6.91 o 
  -1  -5   2      413.68      385.39     10.25 o 
   0  -5   2     3639.29     3548.16     45.42 o 
   1  -5   2     3641.47     3498.12     43.35 o 
   2  -5   2       90.13      109.20      6.55 o 
   3  -5   2     1357.38     1323.72     23.97 o 
   4  -5   2     1244.20     1233.69     47.42 o 
   5  -5   2        2.48        3.49      8.37 o 
   6  -5   2      848.28      805.69     48.74 o 
   7  -5   2      398.42      381.80     62.99 o 
  -9  -4   2        0.57        0.97      6.50 o 
  -8  -4   2      102.67      127.93     21.28 o 
  -7  -4   2      125.62      137.28     16.21 o 
  -6  -4   2        9.55        5.68      7.34 o 
  -5  -4   2      278.02      333.59     21.73 o 
  -4  -4   2     2196.59     2421.63     47.10 o 
  -3  -4   2     1094.74     1141.28     24.33 o 
  -2  -4   2       92.84       93.50      7.87 o 
  -1  -4   2      708.13      650.62     11.17 o 
   0  -4   2     3730.25     3471.62     54.27 o 
   1  -4   2     1013.06      982.59     11.32 o 
   2  -4   2       27.29       20.03      2.80 o 
   3  -4   2     3334.31     3220.91     30.75 o 
   4  -4   2      366.41      354.85     23.04 o 
   5  -4   2      139.45      145.46     20.41 o 
   6  -4   2      845.02      868.15     47.87 o 
   7  -4   2      241.50      248.41     33.67 o 
  -9  -3   2       15.00       11.05      9.43 o 
  -8  -3   2        0.26        4.80      8.39 o 
  -7  -3   2      106.90      138.49     17.53 o 
  -6  -3   2        3.14        1.82      5.54 o 
  -5  -3   2      725.39      786.79     22.90 o 
  -4  -3   2     2308.84     2403.76     43.41 o 
  -3  -3   2      803.45      887.82     18.93 o 
  -2  -3   2     1011.37      937.71     19.39 o 
  -1  -3   2     1028.33      955.35     15.26 o 
   0  -3   2     3161.68     2966.50     33.75 o 
   1  -3   2       56.02       58.32      2.65 o 
   2  -3   2     6741.36     6400.68    143.00 o 
   3  -3   2     1786.66     1660.56     56.19 o 
   4  -3   2        0.19        8.02     11.16 o 
   5  -3   2      105.27      109.70     17.09 o 
   6  -3   2     1220.13     1225.21     53.17 o 
   7  -3   2        8.26       13.08     13.60 o 
   8  -3   2      134.74      139.87     30.69 o 
  -9  -2   2        3.73        5.09      8.63 o 
  -8  -2   2       19.00       37.79     12.40 o 
  -7  -2   2      121.31      128.35     13.41 o 
  -6  -2   2      352.12      356.28     19.56 o 
  -5  -2   2     1320.39     1333.12     39.84 o 
  -4  -2   2      894.18      901.79     30.19 o 
  -3  -2   2       51.39       50.65      5.12 o 
  -2  -2   2     7464.18     7668.99    111.54 o 
  -1  -2   2    34024.87    41104.06    725.86 o 
   0  -2   2     1452.00     1302.38     23.60 o 
   1  -2   2      839.57      792.35      7.39 o 
   2  -2   2     1264.49     1109.13     20.67 o 
   3  -2   2      345.71      328.81     15.89 o 
   4  -2   2        1.16        2.14      1.57 o 
   5  -2   2      598.20      568.03      8.53 o 
   6  -2   2      324.68      327.33      8.71 o 
   7  -2   2      294.63      278.97     14.18 o 
   8  -2   2      169.27      152.19     33.49 o 
  -9  -1   2       77.15       85.57     16.97 o 
  -8  -1   2      272.06      293.27     19.30 o 
  -7  -1   2       10.15        9.39      7.51 o 
  -6  -1   2      621.99      650.85     24.37 o 
  -5  -1   2     1944.97     2040.64     66.00 o 
  -4  -1   2     2038.54     2028.70     56.45 o 
  -3  -1   2      514.56      500.12     24.21 o 
  -2  -1   2     5931.71     5747.58    117.89 o 
  -1  -1   2    21049.39    23261.47    360.02 o 
   0  -1   2      632.73      566.47      8.79 o 
   1  -1   2      396.90      360.00      3.89 o 
   2  -1   2     1240.60     1133.15     24.78 o 
   3  -1   2      185.41      209.38      2.91 o 
   4  -1   2     2119.62     2007.36     20.93 o 
   5  -1   2      246.26      238.40     10.05 o 
   6  -1   2     1110.14     1089.68     36.65 o 
   7  -1   2      144.62      145.54     12.77 o 
   8  -1   2      102.64       84.10      8.13 o 
  -9   0   2      152.32      141.12     91.47 o 
  -8   0   2       78.08       76.57     11.76 o 
  -7   0   2      125.85      161.88     19.91 o 
  -6   0   2      827.50      913.74     27.97 o 
  -5   0   2     2277.71     2236.88     49.17 o 
  -4   0   2       49.27       48.62      5.16 o 
  -3   0   2      333.01      283.35      8.15 o 
  -2   0   2     5289.99     4820.04     85.10 o 
  -1   0   2      147.21      145.61      7.51 o 
   0   0   2    13915.27    13489.45    218.42 o 
   1   0   2      289.24      300.76      4.76 o 
   2   0   2      763.07      687.29      7.23 o 
   3   0   2     1704.98     1682.88     51.55 o 
   4   0   2     1343.38     1348.17     39.98 o 
   5   0   2       19.55       24.76      6.45 o 
   6   0   2      535.96      507.79     11.95 o 
   7   0   2      354.98      370.35     14.07 o 
   8   0   2        7.95        8.74      4.56 o 
   9   0   2      108.05       54.26     45.52 o 
  -8   1   2       30.86       33.51      8.91 o 
  -7   1   2      435.74      443.09     21.31 o 
  -6   1   2      915.44      928.01     27.59 o 
  -5   1   2      778.97      716.36     17.61 o 
  -4   1   2     2459.70     2403.74     41.16 o 
  -3   1   2     6332.45     6205.97     92.28 o 
  -2   1   2      218.98      174.84      6.46 o 
  -1   1   2        5.19        6.71      1.73 o 
   0   1   2      402.80      373.12      8.23 o 
   1   1   2     8241.23     8467.27     85.26 o 
   2   1   2        0.49        0.04      0.96 o 
   3   1   2     1771.54     1666.05     25.35 o 
   4   1   2      423.32      395.30     12.31 o 
   5   1   2      348.99      346.58     10.21 o 
   6   1   2      883.02      963.86     22.64 o 
   7   1   2        0.71        1.58      2.95 o 
   8   1   2        0.30        1.01      3.97 o 
   9   1   2      125.26      106.44     14.87 o 
  -8   2   2        0.58       -0.65      3.95 o 
  -7   2   2      295.45      342.84     18.83 o 
  -6   2   2      914.87      884.12     29.19 o 
  -5   2   2       15.84       20.59      5.84 o 
  -4   2   2     1627.19     1523.87     26.31 o 
  -3   2   2     3134.54     2858.13     44.39 o 
  -2   2   2     1245.08     1090.91     44.87 o 
  -1   2   2     1292.93     1093.76     22.53 o 
   0   2   2       42.66       47.08      1.22 o 
   1   2   2       91.88      102.12      6.11 o 
   2   2   2    10275.70    10081.81    139.99 o 
   3   2   2       55.79       65.46      4.57 o 
   4   2   2      372.34      383.58      9.51 o 
   5   2   2       67.60       63.44      6.86 o 
   6   2   2     1314.35     1396.01     31.84 o 
   7   2   2      316.81      332.43     22.20 o 
   8   2   2      137.20      140.98     12.48 o 
   9   2   2      219.38      256.76     21.63 o 
  -8   3   2      179.43      123.41     78.40 o 
  -7   3   2      286.15      274.33     16.92 o 
  -6   3   2      266.74      289.53     20.04 o 
  -5   3   2       18.07       21.15      7.70 o 
  -4   3   2     1327.41     1234.23     23.03 o 
  -3   3   2      260.57      220.26     11.52 o 
  -2   3   2      842.10      849.27     22.06 o 
  -1   3   2     3332.67     3389.60     56.88 o 
   0   3   2       28.11       25.23      1.01 o 
   1   3   2     1681.85     1587.50     35.61 o 
   2   3   2     1677.64     1499.84     33.81 o 
   3   3   2      626.27      604.98     12.37 o 
   4   3   2        0.13        2.50      3.09 o 
   5   3   2     1466.46     1486.99     28.50 o 
   6   3   2      424.41      431.40     18.40 o 
   7   3   2       36.34       42.89      8.26 o 
   8   3   2      148.42      157.49     17.23 o 
   9   3   2      151.15      140.92     25.03 o 
  -8   4   2      109.08       98.05     18.17 o 
  -7   4   2      631.96      612.94     30.21 o 
  -6   4   2       72.10       57.41     11.84 o 
  -5   4   2      368.77      420.26     19.74 o 
  -4   4   2      345.96      304.73     12.22 o 
  -3   4   2      136.44      135.34      9.03 o 
  -2   4   2      982.08      898.38     13.50 o 
  -1   4   2     2807.77     2921.93     47.09 o 
   0   4   2      471.74      416.46      5.69 o 
   1   4   2     3005.87     2700.65     30.89 o 
   2   4   2     3520.96     3288.55     47.85 o 
   3   4   2        4.02        2.62      2.47 o 
   4   4   2     2456.71     2392.82     45.21 o 
   5   4   2      676.98      687.84     23.68 o 
   6   4   2      200.13      205.17     12.83 o 
   7   4   2       32.03       35.26      8.69 o 
   8   4   2      246.47      315.40     30.89 o 
   9   4   2       28.47       27.89     11.13 o 
  -7   5   2       13.96        7.94      6.43 o 
  -6   5   2      164.49      156.76     13.05 o 
  -5   5   2      411.93      460.28     21.74 o 
  -4   5   2        3.07        8.59      3.44 o 
  -3   5   2      427.75      406.75     13.17 o 
  -2   5   2      885.51      877.32     14.51 o 
  -1   5   2       30.04       30.06      4.65 o 
   0   5   2     2473.26     2467.92     24.42 o 
   1   5   2     5848.88     6135.01     80.92 o 
   2   5   2     1012.15      947.33     19.44 o 
   3   5   2       12.26       23.68      4.99 o 
   4   5   2     2201.41     2181.18     41.17 o 
   5   5   2     1607.59     1649.96     44.77 o 
   6   5   2       24.96       19.19      8.39 o 
   7   5   2       21.55       20.69     13.25 o 
   8   5   2       88.68      108.62     15.87 o 
   9   5   2        8.39       15.88     10.23 o 
  -6   6   2      616.00      634.14     19.15 o 
  -5   6   2      846.47      804.69     21.01 o 
  -4   6   2      264.27      269.84     10.60 o 
  -3   6   2     1612.08     1596.75     30.14 o 
  -2   6   2     1276.32     1285.46     20.86 o 
  -1   6   2      355.00      340.73     19.99 o 
   0   6   2      981.91      882.02     13.94 o 
   1   6   2     4199.03     4441.42     57.38 o 
   2   6   2       65.00       61.33      5.20 o 
   3   6   2      710.65      632.38     18.66 o 
   4   6   2     1147.65     1150.43     33.95 o 
   5   6   2      599.05      668.09     27.54 o 
   6   6   2      189.52      211.26     16.31 o 
   7   6   2       75.98       99.96     14.28 o 
   8   6   2       23.19       46.11     17.52 o 
  -6   7   2      333.55      351.54     16.67 o 
  -5   7   2       12.75       11.79      6.96 o 
  -4   7   2      815.54      808.96     24.82 o 
  -3   7   2      566.32      701.36     16.84 o 
  -2   7   2      141.32      148.75      9.67 o 
  -1   7   2     1531.97     1483.87     37.89 o 
   0   7   2     2621.06     2659.75     36.63 o 
   1   7   2      166.63      157.90      9.37 o 
   2   7   2      725.21      752.11     17.79 o 
   3   7   2      519.14      538.52     19.57 o 
   4   7   2      776.60      813.75     30.55 o 
   5   7   2       66.58       65.86     13.55 o 
   6   7   2       30.63       31.19     16.18 o 
   7   7   2      125.13      184.33     22.53 o 
   8   7   2       75.72       86.66     20.32 o 
  -5   8   2       39.15       42.16      8.92 o 
  -4   8   2      743.79      806.83     43.89 o 
  -3   8   2     1525.07     1548.36     33.64 o 
  -2   8   2      485.80      509.14     21.33 o 
  -1   8   2     2486.45     2584.85     70.83 o 
   0   8   2     1220.32     1212.07     43.67 o 
   1   8   2      136.84      114.27      8.69 o 
   2   8   2      292.42      292.11     11.14 o 
   3   8   2     1253.54     1351.11     27.40 o 
   4   8   2      323.08      376.79     32.37 o 
   5   8   2       18.90       17.63     14.03 o 
   6   8   2        4.38       20.22     12.61 o 
   7   8   2       39.63       57.16     21.27 o 
   8   8   2        9.75        5.40      9.30 o 
  -4   9   2      545.06      590.39     23.68 o 
  -3   9   2      168.22      174.24     15.18 o 
  -2   9   2      366.40      377.60     18.83 o 
  -1   9   2      569.05      694.36     47.84 o 
   0   9   2      682.83      710.73     20.77 o 
   1   9   2       42.50       37.37      7.41 o 
   2   9   2      409.05      434.26     17.25 o 
   3   9   2      358.42      367.94     15.24 o 
   4   9   2        0.74        0.89      6.33 o 
   5   9   2        4.57       -0.42      5.48 o 
   6   9   2        0.26       -0.07      7.10 o 
   7   9   2       11.72       19.40     19.83 o 
  -3  10   2        0.14       12.60      7.92 o 
  -2  10   2      326.27      390.62     22.08 o 
  -1  10   2      401.67      421.96     45.55 o 
   0  10   2      129.70       81.10     55.63 o 
   1  10   2      114.07      110.93     14.37 o 
   2  10   2      356.79      384.41     15.78 o 
   3  10   2      103.67       49.39     34.29 o 
   4  10   2        2.20       -0.04      2.84 o 
   5  10   2       88.05        0.74      6.90 o 
   6  10   2       36.32        0.36      7.09 o 
  -1  11   2      332.79      361.85     47.28 o 
   0  11   2       30.10       16.56     19.35 o 
   1  11   2       87.83        0.61      3.67 o 
   2  11   2       91.79       -0.21      2.97 o 
   3  11   2        5.91        0.18      3.91 o 
   4  11   2        5.59        0.60      5.49 o 
   5  11   2       47.08       -0.07      3.50 o 
  -3 -11   3       82.89      112.21     18.28 o 
  -2 -11   3      114.45       61.89     39.21 o 
  -1 -11   3        2.36        0.94      4.58 o 
   0 -11   3      261.03      305.11     18.58 o 
  -5 -10   3        2.51       12.38      9.79 o 
  -4 -10   3      109.25      104.26     40.12 o 
  -3 -10   3      435.70      544.22     41.23 o 
  -2 -10   3        0.08        2.77      5.38 o 
  -1 -10   3       57.90       64.15     13.83 o 
   0 -10   3      511.06      564.34     27.44 o 
   1 -10   3      187.02      184.42     54.42 o 
   2 -10   3        2.84       -0.68      3.59 o 
  -6  -9   3        1.21       14.14     14.47 o 
  -5  -9   3        5.72       -2.00      7.10 o 
  -4  -9   3      166.75      147.17     51.68 o 
  -3  -9   3      257.29      340.58     34.98 o 
  -2  -9   3       60.38       58.84      9.86 o 
  -1  -9   3       99.95       93.95     11.87 o 
   0  -9   3      593.07      630.48     23.73 o 
   1  -9   3      102.88       60.46     23.57 o 
   2  -9   3      125.19      139.32     11.06 o 
   3  -9   3      207.22      192.64      9.74 o 
  -7  -8   3       52.70      100.21     24.97 o 
  -6  -8   3       39.48       26.32     25.98 o 
  -5  -8   3       50.69       28.36     27.38 o 
  -4  -8   3      162.06      203.97     22.19 o 
  -3  -8   3       62.74       80.79     11.75 o 
  -2  -8   3       80.51       95.09     10.09 o 
  -1  -8   3      732.47      802.04     28.86 o 
   0  -8   3       85.60       78.48      8.81 o 
   1  -8   3        6.38        4.19      3.66 o 
   2  -8   3      765.29      780.44     25.73 o 
   3  -8   3      121.70      124.03      7.46 o 
   4  -8   3       11.46       13.77     15.69 o 
   5  -8   3      116.61      108.65     48.65 o 
  -8  -7   3       29.97       51.56     20.78 o 
  -7  -7   3       75.62      105.14     23.33 o 
  -6  -7   3        1.88        5.74      8.13 o 
  -5  -7   3      172.62      239.31     30.18 o 
  -4  -7   3       36.58       76.63     14.98 o 
  -3  -7   3       15.26       12.50      5.81 o 
  -2  -7   3      303.94      343.79     15.66 o 
  -1  -7   3      589.41      619.43     18.73 o 
   0  -7   3       65.65       70.89      6.69 o 
   1  -7   3        5.30        6.96      3.31 o 
   2  -7   3      653.99      670.95     17.17 o 
   3  -7   3       79.74       74.80      4.20 o 
   4  -7   3      209.75      248.40     48.32 o 
   5  -7   3      338.88      353.49     39.96 o 
  -8  -6   3       41.79       66.96     17.51 o 
  -7  -6   3       40.05       55.45     14.54 o 
  -6  -6   3       66.46       60.61     33.22 o 
  -5  -6   3      456.96      591.21     31.85 o 
  -4  -6   3      149.20      192.42     18.01 o 
  -3  -6   3      133.90      170.48     13.00 o 
  -2  -6   3      484.32      534.78     16.86 o 
  -1  -6   3      257.55      257.86     12.28 o 
   0  -6   3       96.35       96.40      8.37 o 
   1  -6   3     2147.16     2094.09     40.97 o 
   2  -6   3       68.21       79.90      3.92 o 
   3  -6   3      270.83      284.43      7.24 o 
   5  -6   3      296.02      340.74     34.72 o 
   6  -6   3       73.00       82.13     39.76 o 
  -8  -5   3       27.21       46.34     17.98 o 
  -7  -5   3        2.68       -2.09      6.22 o 
  -6  -5   3      101.00      121.80     18.72 o 
  -5  -5   3      214.06      318.99     22.51 o 
  -4  -5   3       52.40       53.99      9.49 o 
  -3  -5   3      492.38      538.41     21.70 o 
  -2  -5   3     1150.19     1194.74     29.47 o 
  -1  -5   3       14.25       17.96      3.85 o 
   0  -5   3     1756.11     1698.19     45.11 o 
   1  -5   3      244.60      278.37      6.33 o 
   2  -5   3      336.91      348.21      7.67 o 
   3  -5   3      115.73      123.08      6.26 o 
   4  -5   3     1651.14     1703.81     81.97 o 
   5  -5   3       12.31       19.70     13.77 o 
   6  -5   3      451.06      524.46     62.31 o 
   7  -5   3      812.91      874.47     59.56 o 
  -8  -4   3       73.31       93.56     20.40 o 
  -7  -4   3        5.13        0.51      6.44 o 
  -6  -4   3      111.02      140.66     14.55 o 
  -5  -4   3       55.79       54.73      9.74 o 
  -4  -4   3       75.93      108.44     12.46 o 
  -3  -4   3      800.68      817.64     20.96 o 
  -2  -4   3        9.20        7.23      4.38 o 
  -1  -4   3      632.33      655.98     12.91 o 
   0  -4   3     1619.03     1631.59     23.24 o 
   1  -4   3      480.20      454.72      6.83 o 
   2  -4   3     2090.58     2007.95     41.36 o 
   3  -4   3     4583.47     4208.22     74.20 o 
   4  -4   3      222.38      246.69     32.80 o 
   5  -4   3      836.30      828.80     41.94 o 
   6  -4   3     1292.71     1371.01     86.22 o 
   7  -4   3      503.85      601.65     47.65 o 
  -9  -3   3       16.28       38.30     16.41 o 
  -8  -3   3       21.20       28.12     11.38 o 
  -7  -3   3       98.98      121.73     17.69 o 
  -6  -3   3        6.26        6.38      5.85 o 
  -5  -3   3       82.29      108.42     10.97 o 
  -4  -3   3      241.08      250.24     14.93 o 
  -3  -3   3      550.13      636.72     19.43 o 
  -2  -3   3      892.98      839.28     23.28 o 
  -1  -3   3     4561.22     4316.49     61.16 o 
   0  -3   3      173.08      161.26      5.02 o 
   1  -3   3        0.69        2.83      1.77 o 
   2  -3   3     2505.55     2313.60     21.55 o 
   3  -3   3     5403.41     5187.92    122.20 o 
   4  -3   3      180.79      184.40     27.56 o 
   5  -3   3       84.35       91.38     16.92 o 
   6  -3   3     1647.78     1601.85     64.61 o 
   7  -3   3      380.64      438.35     59.33 o 
   8  -3   3       78.48       75.68     41.68 o 
  -9  -2   3        2.60        8.84      8.71 o 
  -8  -2   3       45.95       49.80     12.39 o 
  -7  -2   3      228.78      234.29     35.50 o 
  -6  -2   3       36.34       50.01      9.11 o 
  -5  -2   3      643.93      652.52     20.69 o 
  -4  -2   3     1965.01     1983.97     81.34 o 
  -3  -2   3      111.18      109.82      7.28 o 
  -2  -2   3      872.74      820.78     18.04 o 
  -1  -2   3      412.79      466.82      9.64 o 
   0  -2   3     1701.60     1580.07     29.20 o 
   1  -2   3      539.27      448.87      5.45 o 
   2  -2   3     5791.31     5395.53     84.16 o 
   3  -2   3     3193.52     3112.32     85.16 o 
   4  -2   3      458.54      422.09     33.35 o 
   5  -2   3     2148.81     2087.50     64.41 o 
   6  -2   3      603.73      631.12     37.55 o 
   7  -2   3      118.77      121.73     38.54 o 
   8  -2   3      308.52      321.89     40.48 o 
  -9  -1   3       21.84       29.24     14.32 o 
  -8  -1   3       32.48       32.11     12.99 o 
  -7  -1   3       65.12       69.20     13.93 o 
  -6  -1   3      211.08      245.49     17.58 o 
  -5  -1   3      826.84      851.77     40.30 o 
  -4  -1   3       33.21       47.26      6.16 o 
  -3  -1   3       22.35       15.46      3.76 o 
  -2  -1   3     2064.32     1871.05     33.62 o 
  -1  -1   3     1947.19     1844.91     33.68 o 
   0  -1   3     1161.92      984.46     11.56 o 
   1  -1   3    10222.45     9840.67     95.69 o 
   2  -1   3      758.84      577.16      9.14 o 
   3  -1   3      371.85      355.59      3.66 o 
   4  -1   3      801.11      754.10      8.20 o 
   5  -1   3     3985.80     3732.53     63.95 o 
   6  -1   3     3386.68     3206.22     95.74 o 
   7  -1   3       45.05       41.82      3.49 o 
   8  -1   3      441.25      403.77     26.64 o 
  -8   0   3        0.31        1.62      4.94 o 
  -7   0   3        1.62        4.52      5.26 o 
  -6   0   3      387.91      391.01     25.74 o 
  -5   0   3     1044.74     1057.54     28.84 o 
  -4   0   3      252.69      273.21     10.91 o 
  -3   0   3     1866.49     1686.82     45.12 o 
  -2   0   3     4730.19     4499.50     66.64 o 
  -1   0   3     3972.49     3529.09     91.25 o 
   0   0   3     2041.97     1856.82     32.54 o 
   1   0   3     8416.68     7865.06     85.66 o 
   2   0   3     3415.87     3207.15     38.46 o 
   3   0   3      779.79      805.99     10.19 o 
   4   0   3     4117.35     3992.76     43.99 o 
   5   0   3     2213.96     2214.17     49.97 o 
   6   0   3      166.91      183.02      6.39 o 
   7   0   3       62.58       74.12      5.66 o 
   8   0   3       34.34       39.34      8.44 o 
   9   0   3        5.83        8.89     15.52 o 
  -8   1   3       28.82       40.53     10.47 o 
  -7   1   3      261.54      261.29     16.44 o 
  -6   1   3     1266.53     1258.87     42.23 o 
  -5   1   3      318.38      320.71     13.49 o 
  -4   1   3      169.84      178.54     12.91 o 
  -3   1   3     2019.37     1766.68     32.22 o 
  -2   1   3     2357.79     1984.39     29.80 o 
  -1   1   3      201.27      207.83     13.10 o 
   0   1   3     6229.95     5925.96    129.46 o 
   1   1   3     6912.19     7074.20     73.12 o 
   2   1   3     1891.76     1758.82     18.55 o 
   3   1   3     2221.91     2212.00     27.55 o 
   4   1   3     1446.91     1309.85     23.76 o 
   5   1   3      734.76      707.06     13.28 o 
   6   1   3      358.26      350.66     15.53 o 
   7   1   3      656.22      700.79     25.33 o 
   8   1   3        0.70       -1.20      3.14 o 
   9   1   3       35.56       29.07     10.42 o 
  -8   2   3       67.00       50.84     13.62 o 
  -7   2   3      918.52      936.07     33.42 o 
  -6   2   3      443.89      448.87     21.55 o 
  -5   2   3      389.52      404.07     15.06 o 
  -4   2   3      851.88      755.93     21.16 o 
  -3   2   3     3983.86     3591.10     55.85 o 
  -2   2   3      474.96      460.57     11.18 o 
  -1   2   3      282.74      268.45     11.00 o 
   1   2   3     2610.39     2531.56     37.10 o 
   2   2   3       85.12       61.57      3.64 o 
   3   2   3     8491.13     8379.32    119.89 o 
   4   2   3     3209.76     3184.01     48.51 o 
   5   2   3        0.88        7.65      6.10 o 
   6   2   3      222.50      261.69     16.21 o 
   7   2   3       56.93       73.36     12.79 o 
   8   2   3        6.66        5.33      6.09 o 
   9   2   3       51.09       50.25     10.20 o 
  -8   3   3       98.86       57.38     40.89 o 
  -7   3   3     1429.08     1387.07     49.93 o 
  -6   3   3      844.36      902.08     25.79 o 
  -5   3   3       87.95       91.40      8.92 o 
  -4   3   3     2288.90     2073.76     62.45 o 
  -3   3   3     2170.70     2016.99     34.56 o 
  -2   3   3       82.13       88.95      9.24 o 
  -1   3   3      434.07      366.63     20.97 o 
   0   3   3      502.23      374.08      9.18 o 
   1   3   3      487.09      427.27     11.54 o 
   2   3   3     1698.93     1595.33     26.33 o 
   3   3   3     3256.41     3275.45     50.64 o 
   4   3   3      324.28      347.99     15.24 o 
   5   3   3        6.01        4.81      3.99 o 
   6   3   3      363.43      391.57     21.41 o 
   7   3   3        0.20        1.40      3.83 o 
   8   3   3      210.70      223.51     30.79 o 
   9   3   3       67.96       62.88     14.24 o 
  -7   4   3      776.29      775.45     35.80 o 
  -6   4   3       40.63       41.50     11.33 o 
  -5   4   3      321.73      351.45     21.29 o 
  -4   4   3     1044.36     1050.87     34.98 o 
  -3   4   3      478.84      479.74     30.39 o 
  -2   4   3      100.03      109.10      7.71 o 
  -1   4   3     5203.43     5195.58     70.34 o 
   0   4   3      245.89      217.85      5.00 o 
   1   4   3       10.52       14.15      1.43 o 
   2   4   3      381.30      361.53     10.37 o 
   3   4   3      992.42      981.07     22.10 o 
   4   4   3      152.42      198.49     18.58 o 
   5   4   3      401.04      430.64     21.91 o 
   6   4   3      141.72      179.29     14.34 o 
   7   4   3        0.04       -1.47      5.07 o 
   8   4   3      157.66      203.38     16.77 o 
   9   4   3       62.64       56.11     12.93 o 
  -7   5   3      285.51      343.20     21.20 o 
  -6   5   3        4.53        7.35      7.09 o 
  -5   5   3      615.40      638.16     25.70 o 
  -4   5   3     2295.25     2371.43     80.90 o 
  -3   5   3       53.23       56.92      7.02 o 
  -2   5   3      910.55      916.81     16.75 o 
  -1   5   3     1138.13     1102.96     18.02 o 
   0   5   3      112.80      116.87      9.94 o 
   1   5   3      121.84      105.57      4.39 o 
   2   5   3      732.48      674.64     16.49 o 
   3   5   3       15.52       23.99      5.30 o 
   4   5   3      127.14      121.85      9.37 o 
   5   5   3      385.40      487.38     35.70 o 
   6   5   3       15.45       13.47      6.34 o 
   7   5   3      169.62      201.83     15.82 o 
   8   5   3      106.21      104.84     14.73 o 
   9   5   3       21.07       19.98     12.86 o 
  -6   6   3       43.57       35.41     19.15 o 
  -5   6   3      914.12      941.58     25.22 o 
  -4   6   3      337.63      359.84     14.33 o 
  -3   6   3       60.80       64.49      7.33 o 
  -2   6   3        2.43       11.02      4.16 o 
  -1   6   3      594.57      633.17     14.29 o 
   0   6   3      486.58      474.00     29.34 o 
   1   6   3     1549.52     1676.04     30.94 o 
   2   6   3      483.11      514.33     10.39 o 
   3   6   3      145.14      159.99     10.85 o 
   4   6   3      805.42      866.64     24.41 o 
   5   6   3      109.76      125.38     19.04 o 
   6   6   3      193.06      224.87     16.35 o 
   7   6   3      218.54      267.00     19.80 o 
   8   6   3       99.67      135.98     21.19 o 
  -6   7   3       71.06       38.11     26.78 o 
  -5   7   3      307.75      355.92     17.02 o 
  -4   7   3       11.79        9.94      6.36 o 
  -3   7   3      237.19      276.55     12.84 o 
  -2   7   3      203.77      215.86     11.40 o 
  -1   7   3       19.48       22.06      7.91 o 
   0   7   3      450.10      511.39     35.27 o 
   1   7   3     1647.12     1715.67     28.21 o 
   2   7   3       15.64       21.24      4.69 o 
   3   7   3      744.48      801.43     24.84 o 
   4   7   3      436.27      501.74     24.45 o 
   5   7   3       83.21       72.40     13.93 o 
   6   7   3      212.10      263.39     19.22 o 
   7   7   3      204.72      254.31     30.70 o 
   8   7   3       18.55       31.90     14.28 o 
  -5   8   3        1.98        2.57      6.10 o 
  -4   8   3      149.22      154.58     16.87 o 
  -3   8   3      473.35      470.92     16.62 o 
  -2   8   3      602.96      652.53     20.48 o 
  -1   8   3      236.62      259.44     14.94 o 
   0   8   3      476.29      458.45     25.31 o 
   1   8   3       75.26       94.42      6.09 o 
   2   8   3      116.20      123.58      7.37 o 
   3   8   3      595.41      738.97     21.04 o 
   4   8   3      195.99      223.11     20.49 o 
   5   8   3       10.39        7.39     11.43 o 
   6   8   3      436.94      528.34     51.40 o 
   7   8   3      121.20       -1.06      6.08 o 
  -4   9   3      166.31      194.87     14.35 o 
  -3   9   3      291.91      338.16     18.92 o 
  -2   9   3      222.82      227.93     13.59 o 
  -1   9   3      705.11      873.61     55.89 o 
   0   9   3      237.74      255.40     23.03 o 
   1   9   3        0.08        0.29      4.29 o 
   2   9   3      419.56      562.74     18.62 o 
   3   9   3      446.32      508.34     19.87 o 
   4   9   3        3.58       10.01      5.54 o 
   5   9   3      285.47      343.89     28.70 o 
   6   9   3      161.86        2.00      8.01 o 
   7   9   3       24.99       -0.61      5.90 o 
  -3  10   3       10.35       13.25      8.07 o 
  -2  10   3      428.76      469.15     20.34 o 
  -1  10   3     1367.92     1486.21     81.15 o 
   0  10   3      129.16      138.13     21.10 o 
   1  10   3      214.57      213.85     16.76 o 
   2  10   3      404.22      424.66     22.86 o 
   3  10   3      164.93      161.22     44.51 o 
   4  10   3        5.73       -0.68      4.38 o 
   5  10   3       85.02       -0.61      4.05 o 
   6  10   3       27.47       -1.61      7.22 o 
  -1  11   3      256.73      232.71     43.44 o 
   0  11   3        2.17        9.07     11.51 o 
   1  11   3      131.89        2.68      6.75 o 
   2  11   3      350.60      377.18     42.41 o 
   3  11   3       30.00       -0.51      4.15 o 
   4  11   3       68.46       -0.46      4.25 o 
   5  11   3       36.01        0.21      3.52 o 
  -4 -10   4       10.95       24.67     14.27 o 
  -3 -10   4       83.94      120.05     17.61 o 
  -2 -10   4       56.25       53.94     11.51 o 
  -1 -10   4       52.05       60.17     11.72 o 
   0 -10   4      417.90      452.47     19.86 o 
   1 -10   4       93.78        1.05      5.32 o 
  -6  -9   4        2.13       15.58     20.86 o 
  -5  -9   4        1.98       -2.81      9.61 o 
  -4  -9   4       99.20       76.00     37.82 o 
  -3  -9   4      159.58      205.03     25.84 o 
  -2  -9   4       35.46       36.29      9.35 o 
  -1  -9   4      170.33      205.18     23.25 o 
   0  -9   4      479.96      532.48     21.18 o 
   1  -9   4      108.48       44.84     34.08 o 
   2  -9   4      223.80      238.57     67.28 o 
   3  -9   4      700.32      719.08     43.55 o 
  -7  -8   4        9.66       21.67     14.42 o 
  -6  -8   4        7.88        8.84     12.80 o 
  -5  -8   4       51.14       48.40     39.23 o 
  -4  -8   4      163.12      237.32     21.46 o 
  -3  -8   4      229.72      263.08     17.27 o 
  -2  -8   4       57.53       71.55      9.88 o 
  -1  -8   4     1147.52     1277.68     46.22 o 
   0  -8   4       10.72        9.19      5.32 o 
   1  -8   4       34.95       29.21      6.79 o 
   2  -8   4      969.42      974.52     19.80 o 
   3  -8   4      512.72      537.69     15.32 o 
   4  -8   4        9.84       16.39     17.26 o 
  -7  -7   4        1.66        6.56      9.80 o 
  -6  -7   4       33.51       37.15     18.05 o 
  -5  -7   4      262.55      328.84     29.47 o 
  -4  -7   4      119.36      158.13     16.92 o 
  -3  -7   4        0.63        0.84      4.61 o 
  -2  -7   4      366.21      421.56     17.88 o 
  -1  -7   4     1289.82     1456.40     41.71 o 
   0  -7   4      999.74      987.88     33.95 o 
   1  -7   4       14.66       19.99      5.38 o 
   2  -7   4     1529.68     1441.80     24.05 o 
   3  -7   4      448.54      448.41     10.37 o 
   4  -7   4      140.04      137.78     28.43 o 
   5  -7   4      489.04      509.46     47.65 o 
  -8  -6   4       44.78       81.89     23.57 o 
  -7  -6   4        0.57        0.35     10.29 o 
  -6  -6   4       99.58      159.15     26.51 o 
  -5  -6   4      378.84      500.05     26.90 o 
  -4  -6   4      591.51      715.73     32.64 o 
  -3  -6   4       10.55       17.96      7.08 o 
  -2  -6   4      591.99      632.68     21.54 o 
  -1  -6   4     1054.18     1048.36     25.57 o 
   0  -6   4       55.07       54.82      8.76 o 
   1  -6   4      692.20      684.65     12.65 o 
   2  -6   4       55.69       69.58      4.39 o 
   3  -6   4       20.11       18.69      4.09 o 
   4  -6   4      806.57      818.63     48.04 o 
   5  -6   4      355.03      394.87     57.76 o 
   6  -6   4        5.96       18.31     17.61 o 
  -8  -5   4        1.00       20.33     12.57 o 
  -7  -5   4        1.51        7.59      8.69 o 
  -6  -5   4      279.14      375.49     24.30 o 
  -5  -5   4      569.41      704.40     40.43 o 
  -4  -5   4       18.89       13.25      8.16 o 
  -3  -5   4      320.73      345.70     24.87 o 
  -2  -5   4        1.57        5.60      3.69 o 
  -1  -5   4      650.16      593.72     19.71 o 
   0  -5   4      111.64      113.42      6.07 o 
   1  -5   4     2941.14     2951.46     40.89 o 
   2  -5   4     1049.91      999.71     16.41 o 
   3  -5   4        9.57        9.82      7.38 o 
   4  -5   4     1204.35     1184.48     51.77 o 
   5  -5   4      512.14      523.87     39.63 o 
   6  -5   4       57.55       74.46     23.71 o 
   7  -5   4      274.57      314.01     42.39 o 
  -8  -4   4        5.74       16.51     11.14 o 
  -7  -4   4      158.63      150.56     22.06 o 
  -6  -4   4      505.12      644.54     28.20 o 
  -5  -4   4      399.40      475.29     25.22 o 
  -4  -4   4        1.05        4.18      4.93 o 
  -3  -4   4     1352.35     1388.86     31.40 o 
  -2  -4   4     6204.54     6656.09    111.45 o 
  -1  -4   4        9.06        7.50      3.86 o 
   0  -4   4     1434.06     1366.94     25.50 o 
   1  -4   4      841.29      852.67     11.29 o 
   2  -4   4       12.33       12.08      1.65 o 
   3  -4   4      827.75      793.82     47.72 o 
   4  -4   4        1.27        6.80     13.25 o 
   5  -4   4      167.58      177.91     24.42 o 
   6  -4   4     1151.12     1189.51     60.31 o 
   7  -4   4      240.99      264.45     35.93 o 
  -8  -3   4        0.48        2.14      6.33 o 
  -7  -3   4      190.59      222.72     23.68 o 
  -6  -3   4      226.54      285.21     21.98 o 
  -5  -3   4      578.95      593.01     22.54 o 
  -4  -3   4      340.63      392.50     16.72 o 
  -3  -3   4     1682.09     1727.18     38.07 o 
  -2  -3   4     2972.70     2789.29     45.95 o 
  -1  -3   4      229.38      248.24     14.12 o 
   0  -3   4      115.98      102.31      4.43 o 
   1  -3   4      134.47      130.97      4.92 o 
   2  -3   4     1370.94     1305.42     12.94 o 
   3  -3   4     2461.19     2280.39     43.40 o 
   4  -3   4      142.48      157.33     28.26 o 
   5  -3   4      562.03      510.41     32.13 o 
   6  -3   4     1453.60     1535.28     90.64 o 
   7  -3   4      120.40      150.85     28.78 o 
   8  -3   4       19.49        9.94     16.04 o 
  -8  -2   4       35.13       54.14     16.69 o 
  -7  -2   4      357.74      433.78     24.05 o 
  -6  -2   4      363.18      402.26     24.05 o 
  -5  -2   4       52.79       49.86      8.75 o 
  -4  -2   4      358.68      396.33     18.54 o 
  -3  -2   4     2772.99     2731.74     79.36 o 
  -2  -2   4        9.42       15.25      3.88 o 
  -1  -2   4     5679.96     5548.16    100.34 o 
   0  -2   4     2064.11     2120.59     24.68 o 
   1  -2   4       80.75       77.41      3.12 o 
   2  -2   4     5163.83     5046.54     76.24 o 
   3  -2   4     1740.39     1653.08     31.88 o 
   4  -2   4      136.37      128.90     15.18 o 
   5  -2   4     3317.54     3357.17     96.65 o 
   6  -2   4      138.84      142.84     34.71 o 
   7  -2   4       17.41       21.97     24.76 o 
   8  -2   4      397.24      442.35     68.40 o 
  -8  -1   4      138.02      159.50     18.10 o 
  -7  -1   4      258.86      331.15     20.76 o 
  -6  -1   4      210.63      213.43     25.73 o 
  -5  -1   4      511.46      519.26     22.24 o 
  -4  -1   4      393.55      396.01     14.61 o 
  -3  -1   4       83.47       83.75      7.09 o 
  -2  -1   4      931.18      917.21     20.44 o 
  -1  -1   4      480.47      476.10     10.69 o 
   0  -1   4     1232.61     1237.24     16.70 o 
   1  -1   4     2471.76     2262.78     39.81 o 
   2  -1   4     3869.78     3416.90     38.35 o 
   3  -1   4      884.95      880.80      9.35 o 
   4  -1   4     2361.99     2215.83     21.41 o 
   5  -1   4     2062.28     2075.87     63.87 o 
   6  -1   4       21.09       18.07      2.35 o 
   7  -1   4       28.08       18.19     10.55 o 
   8  -1   4     1013.23     1080.41     63.26 o 
  -8   0   4        4.20       13.08      8.66 o 
  -7   0   4      260.46      265.20     21.19 o 
  -6   0   4       51.10       63.45     10.14 o 
  -5   0   4     1212.56     1179.82     29.55 o 
  -4   0   4      482.64      510.01     16.41 o 
  -3   0   4        0.79        4.46      3.83 o 
  -2   0   4     3480.21     3235.75    116.70 o 
  -1   0   4      453.38      503.39     18.44 o 
   0   0   4      301.72      260.47      8.90 o 
   1   0   4    10415.74     9897.97    118.12 o 
   2   0   4     2582.29     2400.60     22.03 o 
   3   0   4      468.94      451.72      8.14 o 
   4   0   4     1197.79     1205.34     19.54 o 
   5   0   4     2586.33     2647.02     35.32 o 
   6   0   4       53.21       47.10      3.71 o 
   7   0   4     1081.50     1059.50     26.02 o 
   8   0   4      211.86      213.63     13.47 o 
  -8   1   4      147.04      157.85     26.86 o 
  -7   1   4       14.40       19.08      8.14 o 
  -6   1   4      120.46      124.24     12.14 o 
  -5   1   4      899.46      925.24     29.13 o 
  -4   1   4       12.23       17.21      5.36 o 
  -3   1   4     1381.78     1356.15     26.41 o 
  -2   1   4     1071.32      928.84     19.72 o 
  -1   1   4       29.61       32.54      4.32 o 
   0   1   4     6594.98     6213.60    133.96 o 
   1   1   4     3798.83     3484.59     35.71 o 
   2   1   4      208.00      223.09      5.73 o 
   3   1   4     1205.93     1129.94     32.69 o 
   4   1   4     2136.41     1905.30     29.85 o 
   5   1   4      845.60      833.11     16.63 o 
   6   1   4        1.38        1.10      1.91 o 
   7   1   4      549.48      588.75     16.00 o 
   8   1   4      291.31      317.30     14.04 o 
   9   1   4      100.44       79.55     20.48 o 
  -8   2   4      103.85       71.86     13.36 o 
  -7   2   4        3.38        5.42      9.70 o 
  -6   2   4        3.86        4.23      5.80 o 
  -5   2   4      185.46      172.60     19.04 o 
  -4   2   4      136.59      166.31     20.58 o 
  -3   2   4     3723.73     3462.20     58.36 o 
  -2   2   4     1626.38     1593.61     28.32 o 
  -1   2   4     1305.01     1159.51     30.02 o 
   0   2   4    12471.88    12410.53    177.27 o 
   1   2   4     9985.23    10175.38    135.32 o 
   2   2   4      234.84      212.11      6.78 o 
   3   2   4     1604.22     1388.01     18.44 o 
   4   2   4     2585.82     2321.93     37.32 o 
   5   2   4      379.47      343.24     10.30 o 
   6   2   4      381.18      408.27     18.51 o 
   7   2   4      578.69      627.46     21.07 o 
   8   2   4       33.21       42.16     12.51 o 
   9   2   4        7.69        6.15      5.32 o 
  -8   3   4        8.93       10.70      9.65 o 
  -7   3   4      103.06      103.49     13.41 o 
  -6   3   4      411.34      427.28     19.95 o 
  -5   3   4      283.37      267.06     17.46 o 
  -4   3   4     1016.76      943.71     32.01 o 
  -3   3   4     2752.43     2535.15     45.31 o 
  -2   3   4      118.57      112.86     11.51 o 
  -1   3   4     5390.63     5418.09    132.31 o 
   0   3   4     8080.56     8686.82    135.41 o 
   2   3   4      563.88      540.52      8.90 o 
   3   3   4     4459.94     4359.84     72.71 o 
   4   3   4     1549.18     1387.48     30.25 o 
   5   3   4      358.15      375.64     14.46 o 
   6   3   4        9.03        4.10      3.70 o 
   7   3   4      212.60      249.39     13.57 o 
   8   3   4        5.29        5.55      5.42 o 
   9   3   4       59.21       50.63     13.83 o 
  -7   4   4      365.73      367.30     29.14 o 
  -6   4   4      188.32      178.26     31.57 o 
  -5   4   4      656.65      653.20     45.93 o 
  -4   4   4      603.51      584.24     28.30 o 
  -3   4   4     1692.50     1622.75     49.09 o 
  -2   4   4      850.61      813.15     29.73 o 
  -1   4   4     3517.69     3408.67     48.60 o 
   0   4   4     9471.04     9719.62    215.58 o 
   1   4   4      475.86      517.71     18.52 o 
   2   4   4     4936.48     4920.45     76.29 o 
   3   4   4     3173.06     2990.29     48.86 o 
   4   4   4      598.00      587.34     16.31 o 
   5   4   4      263.12      275.92     14.77 o 
   6   4   4      290.15      327.23     14.86 o 
   7   4   4       19.83       17.66      8.21 o 
   8   4   4       85.24       88.19     12.33 o 
   9   4   4       54.06       47.70     12.02 o 
  -7   5   4      301.63      321.78     27.57 o 
  -6   5   4       29.09       42.42     10.50 o 
  -5   5   4     1380.94     1392.87     46.89 o 
  -4   5   4     1548.13     1635.11     36.33 o 
  -3   5   4       94.76       92.00     10.38 o 
  -2   5   4     3165.53     3110.80     45.69 o 
  -1   5   4     7408.83     7319.17     90.71 o 
   0   5   4      639.80      596.01     22.55 o 
   1   5   4      935.46      953.36     29.05 o 
   2   5   4      402.34      332.17     18.32 o 
   3   5   4     2182.67     1933.34     36.58 o 
   4   5   4       10.00       14.99      5.40 o 
   5   5   4      251.79      288.71     16.90 o 
   6   5   4      221.01      264.79     15.47 o 
   7   5   4       26.38       31.65      8.88 o 
   8   5   4        7.02       11.82      9.37 o 
  -6   6   4      156.43      151.90     19.29 o 
  -5   6   4     1128.63     1206.45     31.03 o 
  -4   6   4     1199.23     1301.51     40.32 o 
  -3   6   4     1482.60     1589.56     37.37 o 
  -2   6   4     2061.61     2072.40     33.51 o 
  -1   6   4     2480.32     2595.57     43.25 o 
   0   6   4       70.10       55.80     16.22 o 
   1   6   4     1456.40     1490.87     43.46 o 
   2   6   4     1314.78     1333.91     28.43 o 
   3   6   4      654.91      692.78     24.14 o 
   4   6   4      278.78      271.64     17.61 o 
   5   6   4       62.79       82.59     13.04 o 
   6   6   4        0.13        3.15      6.41 o 
   7   6   4       13.26       14.87     10.09 o 
   8   6   4        8.16       11.85      8.80 o 
  -6   7   4      490.36      514.75     25.39 o 
  -5   7   4      770.73      861.52     28.48 o 
  -4   7   4      115.63      120.34     13.90 o 
  -3   7   4     1119.98     1192.96     25.27 o 
  -2   7   4     3336.93     3485.45     54.95 o 
  -1   7   4      762.62      834.09     29.01 o 
   0   7   4      544.77      629.57     41.04 o 
   1   7   4     1224.66     1120.27     24.06 o 
   2   7   4      512.71      486.27     12.41 o 
   3   7   4        3.48        3.71      5.96 o 
   4   7   4       40.01       38.43      9.12 o 
   5   7   4       12.32       21.45      8.38 o 
   6   7   4        5.21       -0.74      4.62 o 
   7   7   4       95.42       72.86     48.74 o 
   8   7   4       18.06       43.40     21.70 o 
  -5   8   4      352.19      375.85     23.44 o 
  -4   8   4       39.20       38.50      9.10 o 
  -3   8   4      866.27      971.55     29.80 o 
  -2   8   4      271.43      305.03     13.09 o 
  -1   8   4       64.98       69.50     10.20 o 
   0   8   4        5.47        7.85     12.55 o 
   1   8   4     1002.23     1016.58     18.06 o 
   2   8   4       11.41       13.38      3.08 o 
   3   8   4      307.21      366.74     12.52 o 
   4   8   4       51.94       87.24     12.69 o 
   5   8   4        0.06        1.00      6.59 o 
   6   8   4      117.49       85.36     61.04 o 
   7   8   4       31.16        0.80      5.66 o 
  -4   9   4       61.65       45.86     21.45 o 
  -3   9   4      359.60      421.24     23.06 o 
  -2   9   4      321.59      350.43     17.21 o 
  -1   9   4       86.02      124.86     19.18 o 
   0   9   4      825.95      794.92     39.48 o 
   1   9   4       88.18      102.19     18.66 o 
   2   9   4      142.88      150.69      9.93 o 
   3   9   4      169.09      225.30     13.43 o 
   4   9   4       52.87       44.19     16.21 o 
   5   9   4        4.57        0.37      4.61 o 
   6   9   4       46.86        0.32      5.09 o 
   7   9   4       18.13       -0.27      5.46 o 
  -3  10   4      144.22      109.00     16.56 o 
  -2  10   4        1.34        6.12      5.71 o 
  -1  10   4      205.66      217.51     39.94 o 
   0  10   4      156.03      170.57     24.07 o 
   1  10   4        0.26        9.76     11.16 o 
   2  10   4       44.41       26.81      8.66 o 
   3  10   4      153.49      141.71     46.84 o 
   4  10   4        0.00       -0.35      2.85 o 
   5  10   4      227.90      250.24     21.73 o 
   6  10   4       73.11       -0.30      5.46 o 
  -1  11   4      256.42        5.93     17.62 o 
   0  11   4        0.83        1.74      8.19 o 
   1  11   4       98.63      150.49     41.50 o 
   2  11   4      154.50      137.83     33.66 o 
   3  11   4       12.51        4.89      4.62 o 
   4  11   4      112.41       -0.66      3.61 o 
  -4 -10   5        1.33       27.27     16.01 o 
  -3 -10   5       36.26       30.67     11.83 o 
  -2 -10   5        6.06       -4.98      7.31 o 
  -1 -10   5       18.19       12.34      9.45 o 
   0 -10   5       52.81       -0.26      3.83 o 
   1 -10   5       74.61       -0.14      2.71 o 
  -5  -9   5        0.99        8.84     17.62 o 
  -4  -9   5        5.23        1.98      7.29 o 
  -3  -9   5       50.94       76.21     17.68 o 
  -2  -9   5       94.88      106.63     14.79 o 
  -1  -9   5       73.77       66.40     11.65 o 
   0  -9   5      137.02      126.35     13.26 o 
   1  -9   5      104.60        0.56      3.75 o 
   2  -9   5       58.39       21.48     18.54 o 
   3  -9   5      226.40      158.11    117.04 o 
  -6  -8   5       59.28       97.32     25.25 o 
  -5  -8   5       25.93       37.82     14.67 o 
  -4  -8   5       42.48       62.03     12.68 o 
  -3  -8   5       20.42       22.73     10.05 o 
  -2  -8   5       24.60       27.72     10.67 o 
  -1  -8   5      293.41      319.74     18.35 o 
   0  -8   5        0.45       -0.71      4.16 o 
   1  -8   5        0.24       -0.05      2.08 o 
   2  -8   5      499.89      525.13     16.98 o 
   3  -8   5      340.21      347.12    208.85 o 
   4  -8   5       35.38       26.85     20.75 o 
  -7  -7   5       14.32       14.77     20.22 o 
  -6  -7   5        1.43       14.63     11.33 o 
  -5  -7   5       10.63       23.23     14.26 o 
  -4  -7   5       30.41       46.82     12.60 o 
  -3  -7   5       70.46       47.84     10.63 o 
  -2  -7   5      270.73      307.71     17.66 o 
  -1  -7   5      785.87      919.53     33.31 o 
   0  -7   5       85.25      103.89      8.60 o 
   1  -7   5      585.18      614.06     16.82 o 
   2  -7   5      813.71      875.92     23.25 o 
   3  -7   5      652.41      688.69     13.83 o 
   4  -7   5        4.80       14.99     25.46 o 
   5  -7   5      444.44      450.59     50.26 o 
  -7  -6   5       11.67       32.23     17.35 o 
  -6  -6   5        4.40       15.59     10.72 o 
  -5  -6   5       78.04       99.86     15.65 o 
  -4  -6   5      200.64      259.17     23.49 o 
  -3  -6   5      311.67      354.92     19.41 o 
  -2  -6   5      793.06      894.03     25.40 o 
  -1  -6   5      625.20      707.11     18.53 o 
   0  -6   5       79.52       92.01     14.74 o 
   1  -6   5     2262.03     2255.95     39.41 o 
   2  -6   5      170.94      146.49      5.32 o 
   3  -6   5      137.28      133.02     16.33 o 
   4  -6   5      914.37     1004.00     57.31 o 
   5  -6   5      473.15      602.31     49.04 o 
   6  -6   5      161.65      214.87     59.30 o 
  -8  -5   5        0.05       17.50     12.75 o 
  -7  -5   5        2.81       13.82     12.11 o 
  -6  -5   5       79.75       75.21     15.22 o 
  -5  -5   5       60.06       54.29     14.68 o 
  -4  -5   5        1.52        5.41      5.91 o 
  -3  -5   5     1037.44     1009.67     32.36 o 
  -2  -5   5     1310.36     1422.07     27.99 o 
  -1  -5   5      171.91      151.60      9.64 o 
   0  -5   5      618.93      667.51     16.21 o 
   1  -5   5     2683.30     2731.89     35.27 o 
   2  -5   5     2120.88     2069.53     41.87 o 
   3  -5   5        0.27        2.25      5.04 o 
   4  -5   5     1098.74     1095.72     53.33 o 
   5  -5   5      761.09      775.85     49.95 o 
   6  -5   5       33.49       45.33     21.45 o 
  -8  -4   5       25.04       61.77     20.13 o 
  -7  -4   5       63.87       65.99     15.25 o 
  -6  -4   5      288.67      392.47     35.24 o 
  -5  -4   5      315.70      380.37     21.28 o 
  -4  -4   5      382.90      445.40     27.23 o 
  -3  -4   5     1176.79     1244.34     42.70 o 
  -2  -4   5      433.31      494.90     24.19 o 
  -1  -4   5       61.54       78.88      6.75 o 
   0  -4   5     1308.60     1292.17     23.38 o 
   1  -4   5     3590.06     3609.94     48.20 o 
   2  -4   5      702.65      729.01     18.95 o 
   3  -4   5     1214.47     1090.34     30.97 o 
   4  -4   5        2.00        2.96      7.67 o 
   5  -4   5      113.37      117.54     35.58 o 
   6  -4   5       16.86       12.55     14.30 o 
   7  -4   5      158.46      185.57     33.66 o 
  -8  -3   5        2.61        8.11     10.06 o 
  -7  -3   5      130.51      150.18     18.41 o 
  -6  -3   5       85.35       88.91     15.97 o 
  -5  -3   5        3.48        9.60      6.59 o 
  -4  -3   5      608.50      621.45     35.46 o 
  -3  -3   5      813.08      758.35     46.86 o 
  -2  -3   5       13.53       19.02      8.07 o 
  -1  -3   5     1736.95     1723.88     53.02 o 
   0  -3   5     2029.50     1883.17     25.55 o 
   1  -3   5     1028.32      911.54     16.95 o 
   2  -3   5       21.24       28.91      2.27 o 
   3  -3   5     1081.78     1065.87     31.65 o 
   4  -3   5     2020.25     1972.57     84.36 o 
   5  -3   5     1463.41     1396.19     56.53 o 
   6  -3   5      449.11      447.16     36.48 o 
   7  -3   5      297.61      320.14     38.03 o 
  -8  -2   5       18.42       13.42     10.72 o 
  -7  -2   5      291.52      327.83     23.99 o 
  -6  -2   5      249.21      291.26     19.20 o 
  -5  -2   5      317.59      319.76     17.67 o 
  -4  -2   5     1991.49     2141.05     85.56 o 
  -3  -2   5     1737.50     1742.01     70.98 o 
  -2  -2   5        0.63        2.53      2.96 o 
  -1  -2   5     3312.39     3194.54     53.63 o 
   0  -2   5     6279.44     6242.58     79.61 o 
   1  -2   5       40.37       33.53      2.88 o 
   2  -2   5       37.80       31.59      3.95 o 
   3  -2   5     2258.87     2163.48     18.53 o 
   4  -2   5      645.71      615.65     30.40 o 
   5  -2   5        1.65       -3.66      7.50 o 
   6  -2   5      190.77      210.89     40.29 o 
   7  -2   5       23.59       19.53     15.69 o 
   8  -2   5      113.70       94.34     28.60 o 
  -8  -1   5       62.72       21.57     22.93 o 
  -7  -1   5      425.00      493.52     26.59 o 
  -6  -1   5       51.54       40.87     16.05 o 
  -5  -1   5       69.63       70.29     12.42 o 
  -4  -1   5      425.73      411.53     25.14 o 
  -3  -1   5     1553.66     1589.92     68.49 o 
  -2  -1   5      664.47      643.13     19.02 o 
  -1  -1   5     3479.51     3397.44     88.63 o 
   0  -1   5     2000.54     1941.20     43.02 o 
   1  -1   5      103.08      123.24      4.50 o 
   2  -1   5       10.35        5.48      1.82 o 
   3  -1   5      613.70      554.06      7.42 o 
   4  -1   5       15.51       12.96      1.67 o 
   5  -1   5     1022.25      928.22     33.14 o 
   6  -1   5      494.23      518.31     34.74 o 
   7  -1   5        9.86        8.72     18.48 o 
   8  -1   5      280.69      264.12     56.70 o 
  -8   0   5      134.07       33.11     35.14 o 
  -7   0   5      341.16      416.05     29.21 o 
  -6   0   5        7.85       13.05      8.97 o 
  -5   0   5      629.91      591.03     25.90 o 
  -4   0   5     1118.80     1111.51     31.76 o 
  -3   0   5       91.88      119.32      9.31 o 
  -2   0   5     1923.29     1950.33     57.68 o 
  -1   0   5     5580.85     5204.75    107.76 o 
   0   0   5       79.29       77.10      4.17 o 
   1   0   5      537.12      548.97     17.96 o 
   2   0   5     9171.89     9287.27    120.71 o 
   3   0   5      329.39      360.75      7.28 o 
   4   0   5     1357.21     1280.60     23.13 o 
   5   0   5      481.23      438.99     10.54 o 
   6   0   5        0.17        2.11      3.52 o 
   7   0   5      184.88      181.05     13.10 o 
   8   0   5        6.49        6.88      5.72 o 
  -8   1   5      750.97      806.20     35.49 o 
  -7   1   5        0.33        4.24     12.20 o 
  -6   1   5      115.25       98.22     15.71 o 
  -5   1   5     1280.40     1312.41     35.18 o 
  -4   1   5      479.76      502.83     18.45 o 
  -3   1   5      400.25      343.25     20.86 o 
  -2   1   5        2.50        8.52      4.13 o 
  -1   1   5     1670.70     1625.63     37.88 o 
   0   1   5      275.70      283.11      7.46 o 
   1   1   5     2236.70     2257.95     25.30 o 
   2   1   5     2396.75     2339.46     23.38 o 
   3   1   5      356.71      317.21     12.35 o 
   4   1   5        3.16        6.72      3.57 o 
   5   1   5      571.92      594.66     11.66 o 
   6   1   5      371.36      342.39     10.77 o 
   7   1   5      913.99      943.14     23.39 o 
   8   1   5      178.51      171.88     13.46 o 
  -8   2   5      315.28      344.70     24.56 o 
  -7   2   5        1.09        0.38      3.66 o 
  -6   2   5       26.30       40.16     12.26 o 
  -5   2   5      808.34      842.81     30.85 o 
  -4   2   5       11.26       11.10      5.79 o 
  -3   2   5     1117.15     1063.23     25.81 o 
  -2   2   5     2418.51     2290.78     45.47 o 
  -1   2   5      495.95      547.24     14.76 o 
   0   2   5     3898.63     3991.02     55.57 o 
   1   2   5      946.90      879.09     10.11 o 
   2   2   5      179.59      216.58      6.72 o 
   3   2   5     2159.49     2067.76     33.86 o 
   4   2   5     1796.32     1820.31     27.97 o 
   5   2   5       69.05       81.83      6.81 o 
   6   2   5      627.12      642.71     16.25 o 
   7   2   5      820.29      856.62     21.55 o 
   8   2   5      104.17       95.00     11.38 o 
  -7   3   5      105.72       66.42     13.18 o 
  -6   3   5      729.25      773.14     28.82 o 
  -5   3   5       11.41       11.10      6.53 o 
  -4   3   5      670.88      606.18     24.89 o 
  -3   3   5     2424.95     2340.73     49.92 o 
  -2   3   5      316.24      314.56     19.20 o 
  -1   3   5      587.76      528.20     22.55 o 
   0   3   5       10.92        9.17      3.14 o 
   1   3   5     1028.07      959.88     26.45 o 
   2   3   5     1341.57     1215.45     17.68 o 
   3   3   5      567.92      553.35     14.13 o 
   4   3   5      683.40      721.72     13.41 o 
   5   3   5      198.90      177.39     11.22 o 
   6   3   5      407.27      441.06     15.37 o 
   7   3   5      436.98      475.85     21.05 o 
   8   3   5       32.05       29.23     13.99 o 
  -7   4   5       43.07       54.75     17.26 o 
  -6   4   5      384.52      391.07     30.01 o 
  -5   4   5       22.07       27.55     19.18 o 
  -4   4   5      130.28      128.72     17.62 o 
  -3   4   5      671.82      662.01     31.45 o 
  -2   4   5        0.09        9.59      7.50 o 
  -1   4   5     3794.01     3879.16     96.04 o 
   0   4   5      827.62      823.24     27.11 o 
   1   4   5        2.40        5.93      4.88 o 
   2   4   5     4197.47     4244.69     74.96 o 
   3   4   5     1835.78     1938.94     27.18 o 
   4   4   5        0.72        6.23      3.88 o 
   5   4   5      827.65      808.88     21.93 o 
   6   4   5     1193.49     1221.76     30.11 o 
   7   4   5      386.62      403.86     27.95 o 
   8   4   5        6.81        4.07      8.75 o 
  -7   5   5       34.90       40.80     16.56 o 
  -6   5   5       11.43       17.78     19.70 o 
  -5   5   5      393.26      386.73     29.84 o 
  -4   5   5     1044.86     1092.54     46.33 o 
  -3   5   5      544.82      537.85     16.66 o 
  -2   5   5      696.86      700.39     22.80 o 
  -1   5   5     2742.11     2738.61     35.66 o 
   0   5   5     2478.54     2598.88     80.04 o 
   1   5   5      305.23      275.95     17.45 o 
   2   5   5     1999.15     2015.24     24.77 o 
   3   5   5     1369.25     1382.93     30.10 o 
   4   5   5       16.92        9.68      4.93 o 
   5   5   5      869.53      942.04     26.50 o 
   6   5   5      483.81      487.85     30.61 o 
   7   5   5       13.25       16.52      8.70 o 
   8   5   5        7.15       16.83     10.27 o 
  -6   6   5      134.59      126.11     16.95 o 
  -5   6   5      407.20      449.19     23.08 o 
  -4   6   5      468.55      507.00     23.95 o 
  -3   6   5      272.78      284.15     11.87 o 
  -2   6   5       33.72       35.07      6.90 o 
  -1   6   5     2990.21     3081.75     44.06 o 
   0   6   5       12.79       32.08     15.52 o 
   1   6   5     1293.36     1369.03     43.77 o 
   2   6   5     1367.25     1490.46     48.33 o 
   3   6   5      192.85      216.01     15.89 o 
   4   6   5      600.60      622.94     21.98 o 
   5   6   5     1444.02     1515.31     62.84 o 
   6   6   5      269.84      312.19     31.40 o 
   7   6   5      102.06      100.80     16.58 o 
   8   6   5      130.86      147.68     32.00 o 
  -5   7   5      593.94      683.31     30.25 o 
  -4   7   5       74.78       77.05      9.59 o 
  -3   7   5      790.76      839.80     21.08 o 
  -2   7   5     2307.46     2368.20     39.58 o 
  -1   7   5        5.32       13.36      3.88 o 
   0   7   5      438.58      434.33     25.84 o 
   1   7   5     1835.99     1940.03     60.48 o 
   2   7   5      894.32      918.96     40.03 o 
   3   7   5        1.11        1.57      1.58 o 
   4   7   5     1001.10     1059.43     37.35 o 
   5   7   5     1047.10     1098.76     35.35 o 
   6   7   5       11.85       19.15      9.11 o 
   7   7   5        7.04       25.25     16.82 o 
   8   7   5       89.38      114.07     21.22 o 
  -4   8   5        7.45       10.83      6.43 o 
  -3   8   5     1164.07     1265.45     31.81 o 
  -2   8   5     2961.86     3396.14     59.28 o 
  -1   8   5        3.64        6.50      6.32 o 
   0   8   5       29.58       25.81     11.68 o 
   1   8   5     2015.11     2044.83     89.75 o 
   2   8   5      137.74      160.11     33.49 o 
   3   8   5      211.44      225.11      7.55 o 
   4   8   5      355.58      396.81     22.46 o 
   5   8   5      144.25      163.60     20.57 o 
   6   8   5       26.23       11.37     11.33 o 
   7   8   5       38.60        0.41      6.29 o 
  -3   9   5     1207.74     1383.46     34.08 o 
  -2   9   5      334.68      417.54     16.88 o 
  -1   9   5       77.13      102.54     19.53 o 
   0   9   5      977.21     1084.94     68.68 o 
   1   9   5      403.37      405.42     31.41 o 
   2   9   5       62.94       73.06     18.83 o 
   3   9   5      477.31      510.29     15.08 o 
   4   9   5       87.39       45.99     39.24 o 
   5   9   5       43.74        0.70      5.23 o 
   6   9   5        0.82        1.05      6.80 o 
  -2  10   5      101.81      116.83     22.50 o 
  -1  10   5      121.68      151.82     18.97 o 
   0  10   5      993.12     1209.37     81.08 o 
   1  10   5       28.63       42.89     17.09 o 
   2  10   5        3.27        0.35      6.28 o 
   3  10   5      241.00      317.28     24.92 o 
   4  10   5       22.98        7.60      7.03 o 
   5  10   5        1.41        0.03      3.05 o 
   0  11   5      161.16        1.40      8.89 o 
   1  11   5        6.59       12.03     13.42 o 
   2  11   5       85.49       96.78     39.93 o 
   3  11   5       58.43       39.72     35.92 o 
   4  11   5       18.36        0.52      5.85 o 
  -2 -10   6       12.09       37.61     12.97 o 
  -1 -10   6        3.84        2.34      6.82 o 
  -4  -9   6        1.22       -3.49      7.58 o 
  -3  -9   6       64.26      102.39     18.10 o 
  -2  -9   6      155.22      228.62     30.50 o 
  -1  -9   6        1.17        2.49      5.63 o 
   0  -9   6       46.17        1.83      4.10 o 
   1  -9   6      176.63      168.90     46.77 o 
   2  -9   6        6.44       -0.52      8.37 o 
  -6  -8   6       52.01       66.21     24.35 o 
  -5  -8   6        2.35       26.26     13.98 o 
  -4  -8   6        2.71       13.47      9.05 o 
  -3  -8   6       82.04      125.65     16.71 o 
  -2  -8   6       43.38       50.54     11.92 o 
  -1  -8   6        0.14       -0.85      4.32 o 
   0  -8   6       18.11       15.47      5.85 o 
   1  -8   6       53.62       10.14     11.68 o 
   2  -8   6       36.23       24.55      9.30 o 
   3  -8   6      180.12       99.64    100.64 o 
  -6  -7   6       18.57       47.07     18.22 o 
  -5  -7   6        0.02        6.38     10.64 o 
  -4  -7   6        0.28        5.15     10.55 o 
  -3  -7   6       15.80        6.89      6.78 o 
  -2  -7   6        4.99        8.33      6.03 o 
  -1  -7   6       33.23       48.34      8.83 o 
   0  -7   6      368.84      405.30     17.31 o 
   1  -7   6       10.50        4.57      4.09 o 
   2  -7   6      263.58      247.58     11.93 o 
   3  -7   6      273.20      296.77     48.24 o 
   4  -7   6        0.05        5.93     13.77 o 
  -7  -6   6       39.99       77.09     19.72 o 
  -6  -6   6       12.82       28.65     13.13 o 
  -5  -6   6        7.83       19.57     10.66 o 
  -4  -6   6      116.56      141.82     26.13 o 
  -3  -6   6        7.94       17.75      8.07 o 
  -2  -6   6       13.64       25.06      8.06 o 
  -1  -6   6      197.58      237.04     16.86 o 
   0  -6   6       14.66       28.38      6.54 o 
   1  -6   6       91.33      104.32      7.31 o 
   2  -6   6       20.32       13.84      4.39 o 
   3  -6   6      150.88      125.56     17.20 o 
   4  -6   6        3.74        8.30     10.64 o 
   5  -6   6      635.14      652.26     55.52 o 
  -7  -5   6       38.62       75.15     17.54 o 
  -6  -5   6        3.57        3.26      7.26 o 
  -5  -5   6       39.92       56.09     15.34 o 
  -4  -5   6       58.71       68.21     12.33 o 
  -3  -5   6      122.50      136.17     13.50 o 
  -2  -5   6        4.78        3.80      4.86 o 
  -1  -5   6       14.33       21.45      5.36 o 
   0  -5   6      123.32      127.01      9.15 o 
   1  -5   6      723.36      712.98     53.46 o 
   2  -5   6      520.51      495.06     13.21 o 
   3  -5   6      135.60      118.71     15.32 o 
   4  -5   6     1090.82     1047.64     49.82 o 
   5  -5   6      870.75     1003.63     60.79 o 
  -8  -4   6       22.47       27.48     14.00 o 
  -7  -4   6        1.89       13.26     12.80 o 
  -6  -4   6       13.56       12.04     10.88 o 
  -5  -4   6        9.81       10.71      9.86 o 
  -4  -4   6       54.59       49.17     10.42 o 
  -3  -4   6      127.93      166.47     13.32 o 
  -2  -4   6     1066.19     1203.43     26.73 o 
  -1  -4   6      178.21      163.70      9.56 o 
   0  -4   6      703.77      728.68     17.26 o 
   1  -4   6     1598.62     1661.16     36.22 o 
   2  -4   6      147.72      140.65      6.70 o 
   3  -4   6      522.06      505.45     23.01 o 
   4  -4   6      691.25      663.72     40.70 o 
   5  -4   6      740.32      741.08     47.16 o 
   6  -4   6      111.44      111.96     27.21 o 
   7  -4   6      309.98      293.97     66.29 o 
  -8  -3   6       14.03       26.17     13.21 o 
  -7  -3   6        0.56       14.21     16.23 o 
  -6  -3   6        4.71       11.09      8.41 o 
  -5  -3   6       33.24       54.81     11.33 o 
  -4  -3   6      122.02      137.56     13.43 o 
  -3  -3   6      464.66      506.44     35.53 o 
  -2  -3   6      263.71      283.35     21.81 o 
  -1  -3   6        9.09       10.10      3.72 o 
   0  -3   6      444.54      414.27     10.91 o 
   1  -3   6     2273.40     2191.32     47.31 o 
   2  -3   6        5.47       11.89      2.45 o 
   3  -3   6     2710.81     2341.60     67.97 o 
   4  -3   6     1188.73     1162.03     67.35 o 
   5  -3   6      145.88      132.55     22.15 o 
   6  -3   6      305.36      322.25     34.55 o 
   7  -3   6      732.45      796.28     56.75 o 
  -8  -2   6        0.19        0.85      7.40 o 
  -7  -2   6       58.76       24.48     25.37 o 
  -6  -2   6      126.83      116.69     18.49 o 
  -5  -2   6       87.32       65.19     11.59 o 
  -4  -2   6      278.13      317.95     21.04 o 
  -3  -2   6      549.29      570.40     20.18 o 
  -2  -2   6       64.46       73.96      8.26 o 
  -1  -2   6      749.86      770.41     26.79 o 
   0  -2   6     4092.10     4093.94     56.74 o 
   1  -2   6       39.43       23.90      3.35 o 
   2  -2   6      996.55      949.20     19.02 o 
   3  -2   6     1665.34     1595.22     26.73 o 
   4  -2   6      957.37      997.99     41.44 o 
   5  -2   6      243.63      220.17     24.42 o 
   6  -2   6      261.88      218.60     42.92 o 
   7  -2   6      585.52      599.49     46.61 o 
  -8  -1   6        9.65        5.51      8.16 o 
  -7  -1   6      100.12       48.97     53.89 o 
  -6  -1   6       54.49       58.09     12.31 o 
  -5  -1   6      340.22      357.20     26.09 o 
  -4  -1   6      360.11      417.80     39.53 o 
  -3  -1   6      624.93      676.75     25.34 o 
  -2  -1   6      474.44      497.00     24.02 o 
  -1  -1   6     2292.42     2112.25     38.98 o 
   0  -1   6     1608.86     1474.98     45.35 o 
   1  -1   6       32.31       36.45      3.85 o 
   2  -1   6      446.51      365.08     10.45 o 
   3  -1   6     2011.16     1939.65     22.90 o 
   4  -1   6      189.95      205.29      7.90 o 
   5  -1   6      174.54      172.29      6.01 o 
   6  -1   6      679.77      688.28     40.52 o 
   7  -1   6      256.89      272.67     50.77 o 
   8  -1   6       77.93       94.51     27.73 o 
  -8   0   6        4.67        4.51      7.66 o 
  -7   0   6       35.78       36.84     13.69 o 
  -6   0   6       12.59        7.44      7.10 o 
  -5   0   6      751.26      807.78     29.35 o 
  -4   0   6     1425.08     1460.23     61.91 o 
  -3   0   6       18.54       19.68      7.71 o 
  -2   0   6     1866.00     1747.83     38.29 o 
  -1   0   6     3662.98     3437.59    125.79 o 
   0   0   6     1021.09     1010.10     19.36 o 
   1   0   6     1285.32     1196.87     17.66 o 
   2   0   6      887.38      835.11     21.61 o 
   3   0   6      229.40      191.84      7.88 o 
   4   0   6        1.82        5.09      2.86 o 
   5   0   6      785.63      781.33     14.11 o 
   6   0   6      406.50      391.46     14.27 o 
   7   0   6        5.62        2.13      2.50 o 
   8   0   6       35.78       49.34     21.62 o 
  -8   1   6       79.13       80.45     60.86 o 
  -7   1   6      144.33      132.28     17.21 o 
  -6   1   6      187.80      201.17     20.99 o 
  -5   1   6      842.18      897.34     59.85 o 
  -4   1   6      842.36      854.35     38.19 o 
  -3   1   6       79.11       83.42     11.93 o 
  -2   1   6     2228.35     2071.49     46.05 o 
  -1   1   6     5660.76     5562.69     92.38 o 
   0   1   6      325.08      328.27      8.96 o 
   1   1   6      422.31      429.04      9.55 o 
   2   1   6     1901.24     1858.45     30.28 o 
   3   1   6       29.67       20.05      3.09 o 
   4   1   6      158.30      148.87      7.45 o 
   5   1   6      127.36      116.63      7.51 o 
   6   1   6      113.17       91.09     22.76 o 
   7   1   6       80.62       67.85     11.43 o 
   8   1   6       69.09       64.01     13.53 o 
  -7   2   6        8.84        4.01      6.90 o 
  -6   2   6      348.61      416.65     28.72 o 
  -5   2   6     1358.45     1416.52     57.05 o 
  -4   2   6      243.92      255.90     16.34 o 
  -3   2   6     1105.40     1080.85     34.06 o 
  -2   2   6     1867.86     1852.24     38.66 o 
  -1   2   6     2762.86     2573.04     46.72 o 
   0   2   6       84.73       85.04      6.61 o 
   1   2   6     2801.20     2891.10     44.01 o 
   2   2   6      444.45      427.90     10.16 o 
   3   2   6       32.79       30.84      5.18 o 
   4   2   6      924.74      925.92     33.58 o 
   5   2   6        0.57        4.13      4.42 o 
   6   2   6       85.64       68.04      9.17 o 
   7   2   6      342.68      314.86     14.62 o 
   8   2   6       67.63       55.25      8.00 o 
  -7   3   6      129.92      144.59     21.44 o 
  -6   3   6     1183.87     1231.06     40.45 o 
  -5   3   6        3.64        4.32      6.02 o 
  -4   3   6       60.12       71.82     13.20 o 
  -3   3   6     2045.43     1996.16     44.45 o 
  -2   3   6     2979.97     3111.20     85.79 o 
  -1   3   6       25.46       23.19      9.24 o 
   0   3   6      163.14      141.29     11.17 o 
   1   3   6      997.08      937.43     12.15 o 
   2   3   6      203.38      209.60      9.33 o 
   3   3   6      318.88      335.87     15.01 o 
   4   3   6      481.31      450.33     21.22 o 
   5   3   6        3.09        6.68      3.31 o 
   6   3   6      101.46       95.78      7.83 o 
   7   3   6      199.38      234.09     16.03 o 
   8   3   6        5.53        7.43      7.13 o 
  -7   4   6      175.52        0.17      8.55 o 
  -6   4   6     1005.90     1130.27     55.40 o 
  -5   4   6      314.89      335.01     45.19 o 
  -4   4   6      664.16      727.30     40.00 o 
  -3   4   6     3512.84     3685.98    130.19 o 
  -2   4   6      547.96      538.30     29.87 o 
  -1   4   6      113.99      126.63     16.05 o 
   0   4   6      968.54      978.01     27.71 o 
   1   4   6        0.88        2.27      4.53 o 
   2   4   6       56.34       59.35      4.27 o 
   3   4   6      828.62      839.76     18.94 o 
   4   4   6       27.37       35.28      5.55 o 
   5   4   6      242.09      220.70     11.12 o 
   6   4   6      286.24      323.52     12.88 o 
   7   4   6        9.78        6.48      4.65 o 
   8   4   6       26.25       16.83      6.89 o 
  -6   5   6      194.29      191.86     43.61 o 
  -5   5   6        1.43        5.40     10.11 o 
  -4   5   6     1871.93     1895.33     71.30 o 
  -3   5   6      426.70      493.29     32.99 o 
  -2   5   6       11.29       17.26     10.81 o 
  -1   5   6     1065.27     1135.46     36.64 o 
   0   5   6      196.38      204.98     12.97 o 
   1   5   6       43.05       33.31      9.59 o 
   2   5   6        7.30       28.42      9.24 o 
   3   5   6       91.13       72.94      4.41 o 
   4   5   6      391.68      374.36     10.86 o 
   5   5   6      177.54      187.07     10.44 o 
   6   5   6      418.51      445.24     23.53 o 
   7   5   6        1.18       -0.96      4.19 o 
   8   5   6        4.80       10.85      6.55 o 
  -6   6   6      195.57      218.58     35.58 o 
  -5   6   6      135.59      151.17     20.49 o 
  -4   6   6     1329.75     1429.60     37.78 o 
  -3   6   6        0.43        0.92      3.43 o 
  -2   6   6      127.02      111.89      7.07 o 
  -1   6   6      967.84     1020.60     16.30 o 
   0   6   6      110.96      149.64     17.27 o 
   1   6   6      567.59      602.21     29.87 o 
   2   6   6      801.71      850.46     50.68 o 
   3   6   6       40.66       22.81      2.38 o 
   4   6   6     1047.28     1058.62     23.77 o 
   5   6   6      243.75      276.82     17.15 o 
   6   6   6      107.35      114.53     16.25 o 
   7   6   6        0.38       -9.08      9.08 o 
   8   6   6       95.76      118.89     28.42 o 
  -5   7   6      156.71      159.29     14.93 o 
  -4   7   6       53.33       78.56     11.50 o 
  -3   7   6        4.79        5.32      4.29 o 
  -2   7   6      579.78      660.59     19.33 o 
  -1   7   6        7.23        9.10      5.42 o 
   0   7   6      257.19      238.85     22.86 o 
   1   7   6     1345.52     1411.48     51.80 o 
   2   7   6      328.13      417.08     29.32 o 
   3   7   6       44.66       52.66     23.37 o 
   4   7   6        9.17        6.71      6.35 o 
   5   7   6      561.64      519.23     24.75 o 
   6   7   6       24.54       24.53     12.01 o 
   7   7   6       99.84      120.28     16.94 o 
  -4   8   6        1.68       -1.57      4.48 o 
  -3   8   6       82.39      121.42     11.59 o 
  -2   8   6      578.84      648.29     23.42 o 
  -1   8   6       11.60       15.30      8.58 o 
   0   8   6        1.59        2.62      7.32 o 
   1   8   6      534.42      591.86     35.44 o 
   2   8   6      180.96      253.80     26.69 o 
   3   8   6      125.41      149.29     23.02 o 
   4   8   6      571.74      658.06     29.26 o 
   5   8   6      163.90      118.99     91.74 o 
   6   8   6       73.56        0.53      4.99 o 
   7   8   6       53.02       54.16     48.21 o 
  -3   9   6      372.70      484.34     20.35 o 
  -2   9   6      128.60      202.44     15.46 o 
  -1   9   6      241.06      293.39     22.74 o 
   0   9   6      692.18      784.46     44.53 o 
   1   9   6        4.10       12.55     11.86 o 
   2   9   6       60.88       52.31     18.13 o 
   3   9   6      388.32      442.03     56.72 o 
   4   9   6      567.07      542.00     36.72 o 
   5   9   6      152.89       -1.90      8.50 o 
   6   9   6        3.13       -0.47      5.48 o 
  -2  10   6        0.15        3.62      7.62 o 
  -1  10   6      399.92      498.69     30.71 o 
   0  10   6      822.95      930.62     52.40 o 
   1  10   6      199.71      168.32     42.21 o 
   2  10   6       34.98       44.11     19.18 o 
   3  10   6      789.43      768.48     52.05 o 
   4  10   6      150.40       -1.39      6.90 o 
   5  10   6        0.88        0.43      5.54 o 
   1  11   6        0.87        4.71     11.68 o 
   2  11   6      349.09      399.20     41.70 o 
   3  11   6       43.07       44.46     22.32 o 
  -3  -9   7       51.36       94.30     18.86 o 
  -2  -9   7      119.61      129.15     20.88 o 
  -1  -9   7        3.44        3.78      5.55 o 
   0  -9   7       68.18        0.90      5.48 o 
   1  -9   7       96.36        0.85      5.15 o 
  -5  -8   7        0.01       -3.46      9.98 o 
  -4  -8   7       24.97       59.88     17.40 o 
  -3  -8   7      146.65      226.54     18.97 o 
  -2  -8   7       62.89       68.22     11.86 o 
  -1  -8   7       27.13       28.52      8.15 o 
   0  -8   7      239.03      267.66     14.94 o 
   1  -8   7      265.40      247.01     20.03 o 
   2  -8   7        3.19        1.46      3.43 o 
   3  -8   7      245.28      145.49    108.94 o 
  -6  -7   7        1.54       12.03     30.34 o 
  -5  -7   7        0.25        1.35      7.47 o 
  -4  -7   7      176.28      214.21     22.56 o 
  -3  -7   7      354.52      450.08     29.17 o 
  -2  -7   7       68.24       79.86     11.59 o 
  -1  -7   7      155.19      169.46     18.03 o 
   0  -7   7      477.73      523.86     20.67 o 
   1  -7   7      105.27       30.89     26.44 o 
   2  -7   7        3.49        6.53      3.58 o 
   3  -7   7      163.62       31.95     41.51 o 
   4  -7   7      128.02       60.53     53.28 o 
  -6  -6   7       46.23       42.52     18.35 o 
  -5  -6   7       67.71      113.74     18.37 o 
  -4  -6   7      230.63      300.21     28.26 o 
  -3  -6   7       33.75       41.66     11.25 o 
  -2  -6   7        0.91       10.01      9.73 o 
  -1  -6   7      271.29      367.71     16.58 o 
   0  -6   7      575.54      594.72     20.51 o 
   1  -6   7       79.10       70.18      7.35 o 
   2  -6   7       90.76       98.46      7.85 o 
   3  -6   7       79.64       74.25     16.28 o 
   4  -6   7       36.60       19.42     20.84 o 
   5  -6   7       71.39       71.14     27.38 o 
  -7  -5   7       14.25       38.36     17.78 o 
  -6  -5   7        5.60        9.56     16.48 o 
  -5  -5   7      118.60      143.19     18.79 o 
  -4  -5   7       76.83       83.80     14.30 o 
  -3  -5   7        1.18        5.53      5.42 o 
  -2  -5   7      163.57      190.27     12.72 o 
  -1  -5   7      435.36      483.15     21.01 o 
   0  -5   7      298.24      320.61     14.57 o 
   1  -5   7       11.38       16.48      4.41 o 
   2  -5   7      202.28      193.07     10.07 o 
   3  -5   7       75.39       60.17     21.44 o 
   4  -5   7       19.88       24.43     13.64 o 
   5  -5   7      154.82      195.86     34.88 o 
  -7  -4   7        1.04       -1.49      7.21 o 
  -6  -4   7       58.69       75.60     19.54 o 
  -5  -4   7      248.92      310.24     22.88 o 
  -4  -4   7      218.28      260.54     19.03 o 
  -3  -4   7        5.32        5.79      6.89 o 
  -2  -4   7      345.71      406.43     21.81 o 
  -1  -4   7      241.00      239.78     13.19 o 
   0  -4   7       34.85       35.46      6.40 o 
   1  -4   7       76.10       97.57      7.76 o 
   2  -4   7      224.88      234.18      8.37 o 
   3  -4   7       39.29       30.56      3.73 o 
   4  -4   7       90.45       66.54     13.52 o 
   5  -4   7       35.92       46.38     19.70 o 
   6  -4   7        8.36        7.15     22.49 o 
  -7  -3   7        1.45        1.23      5.93 o 
  -6  -3   7       28.49       23.93     19.79 o 
  -5  -3   7      142.63      200.66     29.74 o 
  -4  -3   7       66.25       69.04     18.82 o 
  -3  -3   7      119.93      119.12     12.56 o 
  -2  -3   7      366.84      452.89     28.45 o 
  -1  -3   7      106.81      117.77     13.43 o 
   0  -3   7       13.23        9.91      6.00 o 
   1  -3   7        1.50        6.81      2.84 o 
   2  -3   7       21.99       20.39      3.48 o 
   3  -3   7       26.13       32.95      2.44 o 
   4  -3   7      524.05      483.80     23.92 o 
   5  -3   7       51.09       47.60     28.07 o 
   6  -3   7      333.54      306.21     36.64 o 
   7  -3   7      289.25      248.25     60.19 o 
  -7  -2   7        1.20       -0.03      3.30 o 
  -6  -2   7       43.26       20.76     21.88 o 
  -5  -2   7        5.45       14.50      9.87 o 
  -4  -2   7        0.30        2.96      5.96 o 
  -3  -2   7      254.90      283.29     28.44 o 
  -2  -2   7      769.65      790.81     27.62 o 
  -1  -2   7        3.71       11.11      4.83 o 
   0  -2   7      134.38      147.27      8.02 o 
   1  -2   7      300.37      279.49     11.91 o 
   2  -2   7       15.94       14.88      3.94 o 
   3  -2   7     1537.79     1440.81     22.37 o 
   4  -2   7      258.32      247.93     23.90 o 
   5  -2   7       17.36       15.87     12.38 o 
   6  -2   7       53.44       78.64     21.27 o 
   7  -2   7      347.20      357.33     40.83 o 
  -7  -1   7       22.53        0.15      5.86 o 
  -6  -1   7      136.60      123.66     16.90 o 
  -5  -1   7       18.72       16.47      9.81 o 
  -4  -1   7       35.18       41.72     11.55 o 
  -3  -1   7       43.38       78.05     11.33 o 
  -2  -1   7       31.35       30.55      8.95 o 
  -1  -1   7      257.01      277.44     10.91 o 
   0  -1   7      813.10      905.20     17.91 o 
   1  -1   7      294.20      271.22      9.90 o 
   2  -1   7      253.85      203.00      8.14 o 
   3  -1   7      620.10      545.62     10.65 o 
   4  -1   7      214.47      203.25      7.48 o 
   5  -1   7      646.11      613.88     13.42 o 
   6  -1   7      888.46      913.79     49.27 o 
   7  -1   7      156.09      171.09     28.95 o 
  -7   0   7       26.19        1.87      6.65 o 
  -6   0   7       12.39       17.53     11.33 o 
  -5   0   7       49.41       33.44     10.45 o 
  -4   0   7      138.28      160.88     14.87 o 
  -3   0   7        0.36       -1.22      3.95 o 
  -2   0   7      317.78      369.19     20.06 o 
  -1   0   7      706.45      794.40     23.67 o 
   0   0   7      259.99      270.23     12.11 o 
   1   0   7        5.35        3.92      3.13 o 
   2   0   7     2220.16     2127.60     32.54 o 
   3   0   7      458.07      443.20      9.01 o 
   4   0   7        3.01        8.76      2.73 o 
   5   0   7     1370.90     1339.68     41.31 o 
   6   0   7      923.20      935.20     31.76 o 
   7   0   7       43.10       27.98      4.13 o 
   8   0   7       41.81       50.22     35.57 o 
  -7   1   7        3.56       -0.84      5.40 o 
  -6   1   7        4.30        3.48      6.60 o 
  -5   1   7      489.69      545.59     26.60 o 
  -4   1   7      435.27      497.93     23.44 o 
  -3   1   7       32.53       38.02     10.74 o 
  -2   1   7      174.63      194.67     15.90 o 
  -1   1   7      352.80      351.09     15.47 o 
   0   1   7       22.59       22.66      4.01 o 
   1   1   7     1418.41     1288.95     24.21 o 
   2   1   7     1268.08     1223.94     20.97 o 
   3   1   7      564.85      606.73     15.66 o 
   4   1   7       50.43       36.64      6.09 o 
   5   1   7     1379.00     1474.23     23.72 o 
   6   1   7      564.99      586.85     25.65 o 
   7   1   7       15.55       16.49      7.93 o 
   8   1   7      235.11      268.98     36.46 o 
  -7   2   7       31.54       20.96     18.83 o 
  -6   2   7       30.17       24.79     10.72 o 
  -5   2   7       69.39       67.57     13.03 o 
  -4   2   7       27.89       34.34      9.92 o 
  -3   2   7      319.33      322.84     21.82 o 
  -2   2   7     1574.68     1672.54     45.48 o 
  -1   2   7      130.70      159.10     11.76 o 
   0   2   7      341.28      367.26     11.61 o 
   1   2   7     2048.53     1986.14     56.13 o 
   2   2   7     1236.66     1306.85     17.53 o 
   3   2   7       11.55       20.63      7.49 o 
   4   2   7      887.62      850.78     44.14 o 
   5   2   7     1025.57     1029.09     38.03 o 
   6   2   7      364.42      379.73     16.08 o 
   7   2   7       24.14       19.32      7.51 o 
   8   2   7       93.81       56.68     39.67 o 
  -7   3   7        9.78        9.09     12.47 o 
  -6   3   7      303.84      317.32     37.05 o 
  -5   3   7       24.45       13.13     10.11 o 
  -4   3   7      309.37      335.65     20.66 o 
  -3   3   7      735.04      822.82     33.04 o 
  -2   3   7     1185.51     1274.42     49.53 o 
  -1   3   7      401.08      448.51     27.41 o 
   0   3   7      303.10      285.32      9.16 o 
   1   3   7     4359.31     4403.59     56.69 o 
   2   3   7      454.21      533.18     11.87 o 
   3   3   7      193.67      195.54      9.85 o 
   4   3   7     1136.50     1124.83     24.22 o 
   5   3   7      401.04      398.91     15.39 o 
   6   3   7      292.87      282.71     18.44 o 
   7   3   7       66.20       61.26     10.37 o 
   8   3   7      106.53       77.81     49.96 o 
  -6   4   7      321.87      349.12     35.07 o 
  -5   4   7       53.48       37.66     26.33 o 
  -4   4   7       14.67       24.58     14.12 o 
  -3   4   7      760.06      779.42     42.81 o 
  -2   4   7      987.81     1070.37     47.39 o 
  -1   4   7       49.16       51.27     14.30 o 
   0   4   7     1251.02     1209.72    103.91 o 
   1   4   7      762.03      767.93     22.54 o 
   2   4   7        1.72       -0.18      1.00 o 
   3   4   7      121.64      154.78      9.72 o 
   4   4   7     1818.28     1825.22     48.46 o 
   5   4   7      234.84      264.79     16.02 o 
   6   4   7      196.41      193.36     13.62 o 
   7   4   7       66.39       60.89      9.61 o 
   8   4   7        1.58        5.08      5.93 o 
  -6   5   7      215.28        0.17     10.64 o 
  -5   5   7        0.08        3.84     10.11 o 
  -4   5   7      412.62      504.20     58.99 o 
  -3   5   7        6.42        8.72     10.98 o 
  -2   5   7       40.05       48.82     25.28 o 
  -1   5   7      414.14      411.08     19.03 o 
   0   5   7     1367.71     1666.31     46.51 o 
   1   5   7      504.42      500.82     27.59 o 
   2   5   7       11.69       19.53      9.24 o 
   3   5   7     2939.19     3095.00     76.94 o 
   4   5   7     1129.42     1330.48     65.59 o 
   5   5   7        4.84        8.43      5.93 o 
   6   5   7       23.31       26.05      6.45 o 
   7   5   7       60.77       81.19     12.36 o 
   8   5   7       10.96        6.37      7.04 o 
  -5   6   7       47.82       35.58     24.93 o 
  -4   6   7     1170.52     1296.57     77.62 o 
  -3   6   7     1363.96     1453.41     52.39 o 
  -2   6   7       22.54       20.31      5.49 o 
  -1   6   7     1033.36     1028.80     39.18 o 
   0   6   7      970.12     1015.14     37.76 o 
   1   6   7        9.35       10.11      8.89 o 
   2   6   7      187.94      169.03     19.36 o 
   3   6   7      614.48      638.85     10.32 o 
   4   6   7      185.43      227.24     12.64 o 
   5   6   7       13.31       14.46      6.95 o 
   6   6   7       78.29      106.82     10.18 o 
   7   6   7        0.08        5.49      6.92 o 
  -5   7   7      318.83      342.10     24.47 o 
  -4   7   7      680.81      864.83     33.85 o 
  -3   7   7      118.35      125.70     14.66 o 
  -2   7   7      221.98      217.68     18.72 o 
  -1   7   7        6.14        5.48      6.78 o 
   0   7   7      411.74      380.95     26.86 o 
   1   7   7       61.56       62.60     25.28 o 
   2   7   7      695.35      758.43     38.95 o 
   3   7   7       40.19       61.73     16.39 o 
   4   7   7      121.15      126.89     11.42 o 
   5   7   7       35.45       33.81      8.53 o 
   6   7   7       19.25       32.77      9.18 o 
   7   7   7        3.54        7.10      7.14 o 
  -4   8   7      300.17      359.00     22.93 o 
  -3   8   7        3.41        8.11      5.20 o 
  -2   8   7      408.99      480.59     14.03 o 
  -1   8   7      573.11      656.80     30.88 o 
   0   8   7       19.99       34.15     13.88 o 
   1   8   7     1184.91     1126.13     51.59 o 
   2   8   7       77.94      124.86     21.80 o 
   3   8   7       10.64       12.20     19.00 o 
   4   8   7       17.34       32.95     25.11 o 
   5   8   7       39.05       17.25     12.28 o 
   6   8   7        1.10        0.70      4.04 o 
  -3   9   7       10.02        5.35      8.50 o 
  -2   9   7       96.37       79.31     65.31 o 
  -1   9   7       35.36       63.47     15.33 o 
   0   9   7      163.74      173.19     24.96 o 
   1   9   7        0.98        0.52      6.63 o 
   2   9   7       56.56       68.70     20.23 o 
   3   9   7       70.80        0.17      6.28 o 
   4   9   7      124.31       -0.70      7.85 o 
   5   9   7        0.18        0.09      4.25 o 
   6   9   7        6.42       -1.15      6.46 o 
  -1  10   7        0.43       -0.04      7.76 o 
   0  10   7      306.27      363.50     29.00 o 
   1  10   7       11.69       15.52     14.82 o 
   2  10   7        9.78       14.82     14.99 o 
   3  10   7      207.60      273.33     56.69 o 
   4  10   7      119.86       -0.35     12.73 o 
  -4  -8   8        4.58       18.41     10.34 o 
  -3  -8   8       15.50       27.13     10.47 o 
  -2  -8   8       11.41        8.42      6.90 o 
  -1  -8   8        2.42        1.27      6.84 o 
   0  -8   8       57.36        1.16      4.57 o 
   1  -8   8       59.33        0.39      3.53 o 
  -5  -7   8        0.54        0.76      6.63 o 
  -4  -7   8        2.57        8.57      8.34 o 
  -3  -7   8        0.13       11.69     10.23 o 
  -2  -7   8       17.19       18.28      9.56 o 
  -1  -7   8       74.15       79.85     14.22 o 
   0  -7   8      167.94      150.53     43.95 o 
   1  -7   8       57.17        1.42      5.74 o 
   2  -7   8       43.52       30.58     10.17 o 
   3  -7   8      225.19      167.56    121.67 o 
  -6  -6   8       21.43       19.53     13.87 o 
  -5  -6   8        0.71       11.25     10.85 o 
  -4  -6   8       20.82       22.69     20.79 o 
  -3  -6   8       49.79       61.83     13.54 o 
  -2  -6   8       42.58       45.35      9.66 o 
  -1  -6   8      394.68      487.77     24.72 o 
   0  -6   8      236.65      246.59     13.73 o 
   1  -6   8        1.91        4.18      6.24 o 
   2  -6   8      279.12      269.96     15.69 o 
   3  -6   8      899.57      902.11     64.99 o 
   4  -6   8      227.35      224.48     32.62 o 
  -6  -5   8        8.92       29.97     13.73 o 
  -5  -5   8       14.84       36.16     13.42 o 
  -4  -5   8       93.63      124.03     17.57 o 
  -3  -5   8       64.74       54.55     11.92 o 
  -2  -5   8       33.45       53.64     10.87 o 
  -1  -5   8      371.54      446.44     18.20 o 
   0  -5   8      777.68      834.21     38.66 o 
   1  -5   8       26.09       25.93      6.62 o 
   2  -5   8      944.74      907.59     30.37 o 
   3  -5   8      400.28      446.86     34.51 o 
   4  -5   8       28.51       34.79     13.71 o 
   5  -5   8       66.83       70.10     43.42 o 
  -7  -4   8        4.47        4.97      9.33 o 
  -6  -4   8        1.57        2.03      6.99 o 
  -5  -4   8       57.72       41.04     40.54 o 
  -4  -4   8      369.09      445.31     47.73 o 
  -3  -4   8        7.46        8.90      7.14 o 
  -2  -4   8      196.20      235.05     14.36 o 
  -1  -4   8      636.88      683.91     29.03 o 
   0  -4   8       99.29       84.92      9.53 o 
   1  -4   8      628.60      621.31     19.33 o 
   2  -4   8      772.66      739.84     16.39 o 
   3  -4   8      132.79      115.97      9.78 o 
   4  -4   8      337.02      345.41     29.47 o 
   5  -4   8      567.72      572.93     50.28 o 
   6  -4   8      128.77      123.30     32.44 o 
  -7  -3   8        0.81        1.65      7.12 o 
  -6  -3   8       74.37        1.40      6.57 o 
  -5  -3   8      113.13       73.30     78.91 o 
  -4  -3   8       16.88        2.82      6.80 o 
  -3  -3   8       88.43      106.50     15.90 o 
  -2  -3   8      440.52      536.40     25.42 o 
  -1  -3   8      397.88      373.90     16.48 o 
   0  -3   8       17.34       18.44      5.85 o 
   1  -3   8      950.72     1016.63     47.92 o 
   2  -3   8     1189.50     1177.88     39.81 o 
   3  -3   8        5.78        5.94      2.24 o 
   4  -3   8      182.55      169.83     18.03 o 
   5  -3   8      314.32      313.88     35.59 o 
   6  -3   8       32.24       21.62     18.31 o 
  -7  -2   8        3.49       -2.23      7.54 o 
  -6  -2   8      212.29        1.24      9.93 o 
  -5  -2   8      250.34      295.54     31.31 o 
  -4  -2   8       11.76        6.08      6.68 o 
  -3  -2   8      203.56      192.77     25.09 o 
  -2  -2   8     1563.88     1657.19    124.28 o 
  -1  -2   8      127.51      127.01     12.37 o 
   0  -2   8      340.88      360.28     15.75 o 
   1  -2   8      246.86      251.38     11.50 o 
   2  -2   8      191.40      195.00      9.70 o 
   3  -2   8       91.21       78.37      5.21 o 
   4  -2   8      345.62      316.98      7.75 o 
   5  -2   8       90.79       87.37     21.10 o 
   6  -2   8       36.98       54.40     20.40 o 
   7  -2   8       59.35       72.89     25.81 o 
  -7  -1   8       64.45        2.92      9.57 o 
  -6  -1   8      259.72      280.65    168.26 o 
  -5  -1   8      171.19      154.53     23.55 o 
  -4  -1   8       11.43       18.53      8.96 o 
  -3  -1   8      775.83      881.76     45.61 o 
  -2  -1   8      556.49      523.91     26.07 o 
  -1  -1   8        0.23       15.80      9.64 o 
   0  -1   8      228.03      256.00     11.31 o 
   1  -1   8      210.80      214.36     10.39 o 
   2  -1   8       29.59       30.41      5.30 o 
   3  -1   8      491.96      498.06     12.41 o 
   4  -1   8      289.20      257.58      7.31 o 
   5  -1   8        8.07        6.21      1.95 o 
   6  -1   8      120.81      124.52     24.24 o 
   7  -1   8       37.60       55.27     21.80 o 
  -7   0   8      103.01        3.86      9.83 o 
  -6   0   8      261.04      312.04     24.75 o 
  -5   0   8       72.79       62.09     13.53 o 
  -4   0   8      156.30      187.29     26.95 o 
  -3   0   8      483.42      488.01     23.78 o 
  -2   0   8     1047.47     1085.58     36.65 o 
  -1   0   8        2.60        6.88      6.76 o 
   0   0   8     2172.43     2358.16     38.25 o 
   1   0   8       32.54       32.80      7.35 o 
   2   0   8      188.88      184.00      9.95 o 
   3   0   8      427.82      411.16     10.49 o 
   4   0   8       12.06       14.41      5.03 o 
   5   0   8      334.72      314.13     10.37 o 
   6   0   8      211.73      216.50     11.92 o 
   7   0   8       26.51       24.41     16.56 o 
  -7   1   8       91.37        2.67      8.84 o 
  -6   1   8      114.85       68.32     52.93 o 
  -5   1   8       62.41       52.12     17.18 o 
  -4   1   8      418.51      461.14     29.34 o 
  -3   1   8      616.70      648.14     27.41 o 
  -2   1   8       15.15        8.93      7.76 o 
  -1   1   8      375.41      475.97     26.73 o 
   0   1   8      106.57      117.48      9.16 o 
   1   1   8      119.69      135.35     11.51 o 
   2   1   8      599.05      560.48     13.49 o 
   3   1   8      249.67      227.56      9.11 o 
   4   1   8       50.72       52.14      7.31 o 
   5   1   8      816.36      783.53     33.17 o 
   6   1   8      377.85      388.46     20.89 o 
   7   1   8       44.99       29.78      9.87 o 
  -7   2   8      235.27      127.04    123.76 o 
  -6   2   8       11.66       -0.14      5.65 o 
  -5   2   8      212.31      268.84     26.05 o 
  -4   2   8      451.96      498.79     26.52 o 
  -3   2   8       87.32       81.53     13.25 o 
  -2   2   8       58.23       68.20     11.49 o 
  -1   2   8      371.54      449.39     28.63 o 
   0   2   8        0.27       -0.66      3.10 o 
   1   2   8      107.75      109.70      7.28 o 
   2   2   8     2809.07     2878.76     36.82 o 
   3   2   8       34.72       43.50      6.22 o 
   4   2   8      515.78      525.26     21.76 o 
   5   2   8      338.97      394.87     14.93 o 
   6   2   8       12.08       14.77      6.12 o 
   7   2   8      250.38      250.15     15.87 o 
  -6   3   8        3.42        0.21      5.74 o 
  -5   3   8      238.91      264.74     22.86 o 
  -4   3   8      742.42      826.34     33.22 o 
  -3   3   8       23.35       18.48      9.05 o 
  -2   3   8      654.28      753.06     41.57 o 
  -1   3   8        3.00        4.73      5.67 o 
   0   3   8      231.54      257.68     12.63 o 
   1   3   8      480.49      437.29     10.92 o 
   2   3   8       54.59       56.63      8.71 o 
   3   3   8      632.90      678.99     15.74 o 
   4   3   8      564.80      540.16     25.49 o 
   5   3   8      534.84      610.19     29.68 o 
   6   3   8       26.82       20.00      8.80 o 
   7   3   8      206.62      205.29     16.11 o 
  -6   4   8       73.19        0.17      5.93 o 
  -5   4   8      330.49      293.65     34.20 o 
  -4   4   8       99.14      111.78     38.19 o 
  -3   4   8      128.27      173.19     25.81 o 
  -2   4   8      142.30      204.94     26.86 o 
  -1   4   8       31.50       20.78      4.27 o 
   0   4   8      893.46      884.30     39.51 o 
   1   4   8      984.94     1008.55     29.83 o 
   2   4   8       46.75       38.30      8.46 o 
   3   4   8     1502.84     1650.92     88.25 o 
   4   4   8      911.55     1030.31     48.33 o 
   5   4   8      148.76      151.98     13.46 o 
   6   4   8        0.17       -2.10      5.06 o 
   7   4   8      163.08      190.61     38.37 o 
  -5   5   8        4.05        0.00      5.23 o 
  -4   5   8      144.63      123.83     26.51 o 
  -3   5   8      110.46      171.61     43.77 o 
  -2   5   8      295.01      331.87     33.15 o 
  -1   5   8      546.45      602.03     29.68 o 
   0   5   8     2632.76     2875.47     64.22 o 
   1   5   8      352.55      341.80     32.20 o 
   2   5   8      157.82      186.81     20.06 o 
   3   5   8      125.78      127.94      6.34 o 
   4   5   8      465.43      515.95     26.80 o 
   5   5   8        1.65        1.81      3.97 o 
   6   5   8      155.28      105.67     12.39 o 
   7   5   8       59.63       60.11     14.36 o 
  -5   6   8       39.28       19.76     16.65 o 
  -4   6   8      177.66      226.22     16.77 o 
  -3   6   8      176.48      144.44     19.54 o 
  -2   6   8        8.24        8.99      4.35 o 
  -1   6   8      912.02      968.74     35.26 o 
   0   6   8      517.39      719.98     30.38 o 
   1   6   8      200.80      264.90     19.17 o 
   2   6   8      273.17      343.54     41.18 o 
   3   6   8      591.54      615.18     35.62 o 
   4   6   8      121.99      114.23     19.53 o 
   5   6   8       43.65       57.83      8.12 o 
   6   6   8      287.81      326.42     18.47 o 
   7   6   8       46.71       66.66     12.66 o 
  -4   7   8      382.66      555.82     36.10 o 
  -3   7   8       73.79       98.84     10.16 o 
  -2   7   8      344.01      358.82     35.93 o 
  -1   7   8      386.01      492.67     27.57 o 
   0   7   8      280.49      327.47     23.05 o 
   1   7   8       23.70       30.56     10.90 o 
   2   7   8      613.67      707.56     41.38 o 
   3   7   8      897.75      887.49     46.83 o 
   4   7   8      314.45      346.11     10.54 o 
   5   7   8      199.88      192.78     11.48 o 
   6   7   8       88.73       66.39     47.34 o 
  -3   8   8       14.32       15.38     15.60 o 
  -2   8   8      825.94     1020.41     43.20 o 
  -1   8   8      509.98      622.04     33.20 o 
   0   8   8      273.10      278.14     27.14 o 
   1   8   8       96.32       65.57     19.36 o 
   2   8   8      837.81      966.60     52.06 o 
   3   8   8      198.46      226.41     29.48 o 
   4   8   8        0.54       -0.17      5.40 o 
   5   8   8        7.71       -1.05      7.85 o 
   6   8   8       21.66       17.41      9.76 o 
  -2   9   8      826.31     1205.43     50.17 o 
  -1   9   8      602.54      693.15     42.87 o 
   0   9   8        0.24       -1.55      6.21 o 
   1   9   8      157.06      203.36     29.65 o 
   2   9   8      165.17      154.70     43.60 o 
   3   9   8       41.33        0.17      9.94 o 
   4   9   8       23.56       -0.17      9.42 o 
   5   9   8       27.10        0.00      5.23 o 
   0  10   8       84.93       82.44     22.49 o 
   1  10   8      390.81      460.84     67.35 o 
   2  10   8      137.01      185.73     31.57 o 
   3  10   8       18.61        3.31     11.86 o 
  -1  -8   9       14.10        7.03      8.05 o 
  -4  -7   9        5.58       -6.37      7.92 o 
  -3  -7   9       45.37       76.99     13.57 o 
  -2  -7   9      116.92      129.66     16.59 o 
  -1  -7   9        0.01        2.42      5.60 o 
   0  -7   9       21.99       25.37     10.08 o 
   1  -7   9       55.01       45.78     21.80 o 
   2  -7   9        7.25       12.90     17.26 o 
  -5  -6   9        0.02       -4.59     10.43 o 
  -4  -6   9       14.21       24.61     14.87 o 
  -3  -6   9       42.23       77.38     18.06 o 
  -2  -6   9        7.77       13.51      7.88 o 
  -1  -6   9       12.77       10.44      7.70 o 
   0  -6   9       20.63       24.16      7.33 o 
   1  -6   9        4.97        2.72      3.89 o 
   2  -6   9       48.78       33.45     16.53 o 
   3  -6   9        5.53       23.13     16.87 o 
  -5  -5   9       16.00       24.02     22.23 o 
  -4  -5   9       22.21       20.57      9.97 o 
  -3  -5   9        1.43        5.10      6.82 o 
  -2  -5   9       20.27       24.06      9.48 o 
  -1  -5   9       77.86      102.28     13.49 o 
   0  -5   9       25.65       32.73      7.65 o 
   1  -5   9       94.68      101.43     10.54 o 
   2  -5   9       73.93       73.46      8.31 o 
   3  -5   9      253.07      330.10     34.89 o 
   4  -5   9        0.01        3.12      8.24 o 
  -6  -4   9        0.62       -0.27      5.31 o 
  -5  -4   9       17.03       -0.43      8.74 o 
  -4  -4   9      311.31      370.72     60.11 o 
  -3  -4   9        0.19        5.13      6.11 o 
  -2  -4   9      110.76      113.47     12.38 o 
  -1  -4   9      124.14      132.84     12.08 o 
   0  -4   9        1.86        2.25      3.92 o 
   1  -4   9      316.45      350.80     16.61 o 
   2  -4   9      391.00      403.79     17.62 o 
   3  -4   9       43.83       38.94      9.69 o 
   4  -4   9       54.67       69.05     16.36 o 
   5  -4   9      171.39      218.19     59.47 o 
  -6  -3   9        2.65        3.52      8.25 o 
  -5  -3   9       18.25       -0.29      6.07 o 
  -4  -3   9        9.00       16.01      9.53 o 
  -3  -3   9        0.51       -0.18      4.71 o 
  -2  -3   9      211.97      279.00     20.63 o 
  -1  -3   9       78.19       84.27     11.05 o 
   0  -3   9       12.46       21.14      6.99 o 
   1  -3   9      488.10      554.33     31.42 o 
   2  -3   9      864.76      814.25     48.77 o 
   3  -3   9        0.72        3.40      3.01 o 
   4  -3   9      377.15      391.51     26.51 o 
   5  -3   9      516.27      625.05     51.49 o 
   6  -3   9       53.90       16.91     29.12 o 
  -6  -2   9       28.03       -0.44      5.23 o 
  -5  -2   9       39.34        0.40      5.15 o 
  -4  -2   9       19.71        8.09      7.79 o 
  -3  -2   9      343.34      423.49     58.37 o 
  -2  -2   9     1530.64     1713.41    103.27 o 
  -1  -2   9        6.29        2.74      5.99 o 
   0  -2   9      196.31      220.22     13.58 o 
   1  -2   9     1384.16     1456.30     36.33 o 
   2  -2   9      284.33      292.01     13.84 o 
   3  -2   9      135.21      120.06      7.71 o 
   4  -2   9      516.93      479.86     27.50 o 
   5  -2   9      340.82      385.26     37.86 o 
   6  -2   9        0.19        0.70      8.37 o 
  -6  -1   9      238.79        2.69      9.51 o 
  -5  -1   9       32.01       21.15     21.88 o 
  -4  -1   9      129.84      120.72     16.76 o 
  -3  -1   9      253.85      288.23     24.77 o 
  -2  -1   9       25.26       24.11      8.25 o 
  -1  -1   9       25.76       36.15      9.63 o 
   0  -1   9      734.59      871.29     27.04 o 
   1  -1   9      729.07      779.52     19.45 o 
   2  -1   9      146.45      166.69     16.09 o 
   3  -1   9      241.95      248.47     10.38 o 
   4  -1   9     1189.09     1147.24     55.33 o 
   5  -1   9      113.62      115.18      6.25 o 
   6  -1   9        6.14        4.88     17.96 o 
  -6   0   9       21.53        1.34      6.41 o 
  -5   0   9        5.18        3.05      7.04 o 
  -4   0   9      358.69      451.56     39.79 o 
  -3   0   9      705.32      802.29     49.17 o 
  -2   0   9       45.11       42.24     10.73 o 
  -1   0   9      573.53      642.07     23.96 o 
   0   0   9     3562.27     3748.12     60.22 o 
   1   0   9      273.95      310.68     15.40 o 
   2   0   9       12.53       14.85      6.53 o 
   3   0   9      560.14      582.41     14.32 o 
   4   0   9      735.09      745.27     42.01 o 
   5   0   9       18.62       15.82      5.92 o 
   6   0   9        0.36        1.06      2.10 o 
   7   0   9       38.52        0.52      7.67 o 
  -6   1   9        4.80        0.43      5.44 o 
  -5   1   9      371.51      440.75     28.59 o 
  -4   1   9      839.14      961.24     66.83 o 
  -3   1   9      346.72      373.01     23.88 o 
  -2   1   9        1.32        1.29      4.87 o 
  -1   1   9      643.45      741.38     27.70 o 
   0   1   9     1197.30     1355.62     35.78 o 
   1   1   9      130.70      112.65     34.36 o 
   2   1   9      130.22      154.14      9.69 o 
   3   1   9      273.37      287.14     10.81 o 
   4   1   9      103.63      105.19     12.78 o 
   5   1   9       69.09       70.22      7.99 o 
   6   1   9      106.70      108.51     10.18 o 
   7   1   9       10.96       -0.52      7.50 o 
  -6   2   9        0.51       -2.46      7.57 o 
  -5   2   9       41.87       22.71     23.45 o 
  -4   2   9      278.51      368.22     25.83 o 
  -3   2   9      397.36      487.78     33.07 o 
  -2   2   9      154.30      216.16     18.50 o 
  -1   2   9     1285.88     1580.80     36.90 o 
   0   2   9      484.67      529.44     17.67 o 
   1   2   9        9.38        6.58      5.48 o 
   2   2   9      926.42      970.44     32.96 o 
   3   2   9      385.24      370.57     16.09 o 
   4   2   9       37.45       37.99      6.92 o 
   5   2   9      175.61      174.46     15.61 o 
   6   2   9       28.28       36.65      9.14 o 
   7   2   9       72.12       48.77     15.84 o 
  -6   3   9       18.91       -1.06      7.84 o 
  -5   3   9      112.56        1.64      8.18 o 
  -4   3   9       70.82       66.35     15.17 o 
  -3   3   9        5.07        7.15     11.86 o 
  -2   3   9      709.85      821.89     50.31 o 
  -1   3   9      730.07      888.48     31.27 o 
   0   3   9      155.53      184.62     10.55 o 
   1   3   9       80.57       86.82      6.52 o 
   2   3   9      978.98     1095.62     44.76 o 
   3   3   9      289.84      318.83     13.61 o 
   4   3   9       20.25       14.29      7.98 o 
   5   3   9       11.16       12.57      5.21 o 
   6   3   9        2.91        4.80      5.49 o 
   7   3   9       79.08       82.91     20.11 o 
  -5   4   9      279.72      296.57     37.86 o 
  -4   4   9      260.13      342.28     38.38 o 
  -3   4   9      149.51      185.23     47.27 o 
  -2   4   9      395.09      527.60     42.06 o 
  -1   4   9      458.60      495.18     19.50 o 
   0   4   9       13.42        7.18     15.95 o 
   1   4   9      269.30      297.24     18.98 o 
   2   4   9      658.52      698.92     32.10 o 
   3   4   9      217.51      268.97     13.23 o 
   4   4   9      944.73     1110.20     98.57 o 
   5   4   9        1.12        4.42      4.91 o 
   6   4   9       85.05       72.16     11.52 o 
   7   4   9      123.77      123.36     19.44 o 
  -5   5   9      192.77       12.91     16.92 o 
  -4   5   9        3.88        1.57     10.11 o 
  -3   5   9      255.92      307.39     38.21 o 
  -2   5   9      169.76      125.76     27.21 o 
  -1   5   9       86.90       83.41      7.01 o 
   0   5   9      254.18      298.34     24.73 o 
   1   5   9      554.45      558.23     25.89 o 
   2   5   9        1.36        0.63      4.30 o 
   3   5   9      537.61      572.48     33.87 o 
   4   5   9        1.75       13.77      5.27 o 
   5   5   9       15.78       14.06      6.44 o 
   6   5   9       27.54       28.82     11.16 o 
   7   5   9      173.43      179.77     25.03 o 
  -4   6   9       20.55        2.09     17.61 o 
  -3   6   9      186.72      189.71     24.33 o 
  -2   6   9      163.68      154.24     35.23 o 
  -1   6   9      107.96      133.98     18.34 o 
   0   6   9      721.34      843.88     49.69 o 
   1   6   9        6.26       22.74     10.30 o 
   2   6   9      161.13      135.36     16.24 o 
   3   6   9      238.67      248.07     26.17 o 
   4   6   9       32.55       32.74     10.11 o 
   5   6   9        5.70        6.38      6.77 o 
   6   6   9      703.71      774.16     39.64 o 
  -3   7   9       40.33       40.27     15.19 o 
  -2   7   9        7.73       13.61     13.45 o 
  -1   7   9      429.68      488.18     34.53 o 
   0   7   9      390.27      414.72     31.62 o 
   1   7   9        0.51        0.07      4.97 o 
   2   7   9      644.82      848.13     48.02 o 
   3   7   9      152.03      162.73     25.81 o 
   4   7   9       21.71       24.93     14.82 o 
   5   7   9      112.58       93.92     51.10 o 
   6   7   9      133.60      134.01     79.09 o 
  -2   8   9       50.78       62.85     27.94 o 
  -1   8   9      412.66      492.12     32.58 o 
   0   8   9        1.67       -3.58      7.83 o 
   1   8   9      144.00      217.60     28.43 o 
   2   8   9      181.84       -0.17      9.24 o 
   3   8   9      165.13       -0.87     13.26 o 
   4   8   9       27.06        0.17      6.10 o 
   5   8   9      280.27      331.28     37.51 o 
  -1   9   9       32.57       63.98     18.14 o 
   0   9   9        5.40       11.70     11.48 o 
   1   9   9      160.59      226.24     31.61 o 
   2   9   9      410.34      471.86     44.50 o 
   3   9   9        4.00        0.35      7.50 o 
   4   9   9      229.77      287.99     37.85 o 
  -2  -7  10      114.93      150.06     19.46 o 
  -1  -7  10       10.99       16.59      8.80 o 
   0  -7  10       16.64       21.41      8.06 o 
  -4  -6  10        7.05       22.73     12.98 o 
  -3  -6  10       26.99       32.84     12.44 o 
  -2  -6  10       21.84       36.20     12.39 o 
  -1  -6  10        6.73        9.81      7.42 o 
   0  -6  10       54.06       58.36     15.74 o 
   1  -6  10       64.69       62.17     11.34 o 
   2  -6  10        0.44        0.95      4.75 o 
  -4  -5  10       31.90       18.60     18.85 o 
  -3  -5  10       16.98       20.35     11.72 o 
  -2  -5  10       21.01       26.31      9.34 o 
  -1  -5  10       28.06       42.09      9.61 o 
   0  -5  10      414.09      440.16     34.15 o 
   1  -5  10       31.87       24.52     10.91 o 
   2  -5  10       17.12       15.94      4.92 o 
   3  -5  10      137.89      140.72     27.36 o 
  -5  -4  10       10.30        1.89      9.41 o 
  -4  -4  10      122.28        7.37      8.23 o 
  -3  -4  10        5.95       10.38      8.86 o 
  -2  -4  10        3.04        8.53      6.92 o 
  -1  -4  10       72.70       88.99     13.11 o 
   0  -4  10       19.19       24.24      8.35 o 
   1  -4  10        2.20        0.71      3.37 o 
   2  -4  10        6.69       11.80      6.19 o 
   3  -4  10       16.10       17.65      7.12 o 
   4  -4  10        6.06        5.11      9.38 o 
  -5  -3  10        1.96       -1.60      8.42 o 
  -4  -3  10        1.61        0.12      4.47 o 
  -3  -3  10      125.04      117.70     14.60 o 
  -2  -3  10       28.83       33.17      9.20 o 
  -1  -3  10        0.57        5.37      6.08 o 
   0  -3  10       12.18       12.79      8.23 o 
   1  -3  10      119.40      126.15     10.61 o 
   2  -3  10      324.17      336.21     33.33 o 
   3  -3  10        0.31       -0.06      2.57 o 
   4  -3  10       28.72       44.30     14.37 o 
   5  -3  10      214.64      224.14     38.20 o 
  -6  -2  10        0.52       -3.07      8.67 o 
  -5  -2  10       31.93        0.08      6.03 o 
  -4  -2  10       12.35        3.92      7.16 o 
  -3  -2  10        4.44        6.09      7.33 o 
  -2  -2  10      303.60      377.55     21.28 o 
  -1  -2  10        0.44        0.85      4.36 o 
   0  -2  10      106.62      114.97     10.90 o 
   1  -2  10      231.01      270.71     13.62 o 
   2  -2  10       42.77       38.25      8.86 o 
   3  -2  10      123.85      122.77      8.40 o 
   4  -2  10      100.09       85.45      5.63 o 
   5  -2  10       75.71      108.99     43.59 o 
  -6  -1  10        5.19        0.63      9.76 o 
  -5  -1  10        4.39       -0.24      6.56 o 
  -4  -1  10       15.89        5.43      8.67 o 
  -3  -1  10        5.20       16.44      9.61 o 
  -2  -1  10        0.91        2.07      5.18 o 
  -1  -1  10       43.23       46.39      8.94 o 
   0  -1  10      231.52      270.97     14.53 o 
   1  -1  10       79.29       88.21     11.77 o 
   2  -1  10        0.40        0.86      5.23 o 
   3  -1  10      318.19      347.54     14.48 o 
   4  -1  10      998.72     1002.94     44.61 o 
   5  -1  10       40.54       24.82      8.16 o 
   6  -1  10       69.42        0.17     10.11 o 
  -6   0  10        2.01       -2.35      8.13 o 
  -5   0  10       36.22       -0.23      4.23 o 
  -4   0  10       30.09       19.54     17.35 o 
  -3   0  10      111.11      101.34     16.58 o 
  -2   0  10        4.00        2.62      5.21 o 
  -1   0  10      151.55      173.04     12.93 o 
   0   0  10     1598.05     1845.79     38.15 o 
   1   0  10      283.11      309.14     20.02 o 
   2   0  10       44.13       53.43     11.58 o 
   3   0  10      748.15      812.70     30.89 o 
   4   0  10      249.31      277.58     16.35 o 
   5   0  10       13.22       12.47      4.46 o 
   6   0  10      132.75        2.27      9.94 o 
  -6   1  10       49.36        2.97      8.75 o 
  -5   1  10       12.56       -2.43      7.57 o 
  -4   1  10      144.01       63.92     64.09 o 
  -3   1  10       94.25      111.35     17.55 o 
  -2   1  10       52.61       68.78     11.44 o 
  -1   1  10      310.18      421.19     18.83 o 
   0   1  10       53.20       55.32     12.81 o 
   1   1  10      145.14      148.16     12.58 o 
   2   1  10      258.20      286.45     34.20 o 
   3   1  10      430.36      486.11     18.72 o 
   4   1  10      187.27      216.31     15.36 o 
   5   1  10      212.54      209.76     15.08 o 
   6   1  10      529.10      513.78     25.77 o 
  -5   2  10       99.50        2.91      8.27 o 
  -4   2  10       69.59       -1.23      8.16 o 
  -3   2  10       39.54       29.47     12.21 o 
  -2   2  10      315.58      355.64     39.17 o 
  -1   2  10      867.68      996.09     32.70 o 
   0   2  10      196.06      241.35     14.30 o 
   1   2  10      243.69      259.65     20.94 o 
   2   2  10     4002.61     4454.75    179.48 o 
   3   2  10      113.87      137.46     12.90 o 
   4   2  10       26.37       30.03      6.59 o 
   5   2  10       56.54       39.21      8.87 o 
   6   2  10      263.77      277.95     17.28 o 
  -5   3  10      329.52      368.95     30.17 o 
  -4   3  10      178.79        2.79     17.27 o 
  -3   3  10        8.44        5.40     18.83 o 
  -2   3  10     1049.77     1246.91     98.24 o 
  -1   3  10     1263.08     1507.64     39.79 o 
   0   3  10       24.95       20.87      8.15 o 
   1   3  10      295.11      323.38     23.38 o 
   2   3  10       35.50       44.00     10.56 o 
   3   3  10      295.81      346.66     14.38 o 
   4   3  10       16.96       18.02      6.43 o 
   5   3  10      109.01      104.25     11.71 o 
   6   3  10       38.97       45.21     11.70 o 
  -5   4  10      142.50       11.16     16.39 o 
  -4   4  10       83.70        6.45     13.78 o 
  -3   4  10       64.71       -4.36     12.55 o 
  -2   4  10      515.90      389.35    245.79 o 
  -1   4  10      610.75      774.35     21.67 o 
   0   4  10        1.40        1.31      2.74 o 
   1   4  10      557.35      707.39     30.62 o 
   2   4  10       44.84       60.14     15.33 o 
   3   4  10        2.41        7.57      6.91 o 
   4   4  10      825.82      896.42     30.17 o 
   5   4  10       39.78       33.06     10.50 o 
   6   4  10        7.19        5.70      5.32 o 
  -4   5  10        0.85        4.88     21.44 o 
  -3   5  10      480.24      562.88     53.41 o 
  -2   5  10      525.57      739.34     24.10 o 
  -1   5  10        1.26        3.18      6.28 o 
   0   5  10      323.81      436.92     27.20 o 
   1   5  10      235.66      307.51     22.87 o 
   2   5  10      329.04      372.11     24.25 o 
   3   5  10       87.12       85.95     22.70 o 
   4   5  10      216.00      247.77     15.44 o 
   5   5  10       41.88       43.48     10.81 o 
   6   5  10       10.58       12.66      9.61 o 
  -3   6  10      485.14      612.61     57.07 o 
  -2   6  10      259.02      303.38     33.96 o 
  -1   6  10       49.44       43.35     14.66 o 
   0   6  10        4.07       11.62      9.97 o 
   1   6  10      728.54      830.75     43.23 o 
   2   6  10       39.18       34.85     12.40 o 
   3   6  10       56.38       40.59     12.52 o 
   4   6  10        0.35       -6.80     16.74 o 
   5   6  10        1.00        1.12      4.93 o 
   6   6  10      108.20       -0.35     10.29 o 
  -3   7  10      275.28      431.56     40.72 o 
  -2   7  10      158.72      203.26     31.88 o 
  -1   7  10       50.55       81.62     18.31 o 
   0   7  10      132.10      144.91     21.16 o 
   1   7  10        1.64        7.40     11.93 o 
   2   7  10       57.79       23.98     26.77 o 
   3   7  10       32.01        9.18     10.72 o 
   4   7  10        2.14       -0.35      6.63 o 
   5   7  10        0.83       -0.52      7.15 o 
  -1   8  10       49.03       68.47     18.81 o 
   0   8  10      272.95      322.91     37.05 o 
   1   8  10        0.97        5.99      9.13 o 
   2   8  10        9.29        1.88      7.21 o 
   3   8  10        9.23       -0.35      6.97 o 
   4   8  10       24.07       -0.52      7.67 o 
   1   9  10       89.66       90.51     21.41 o 
   2   9  10       15.71        7.16     10.39 o 
  -1  -6  11        1.72       16.22     13.19 o 
   0  -6  11       59.17       60.52     13.19 o 
  -3  -5  11       16.07       39.73     12.27 o 
  -2  -5  11        1.45        2.51      6.23 o 
  -1  -5  11       18.58       20.29      8.74 o 
   0  -5  11      145.25      159.02     18.08 o 
   1  -5  11       31.48       27.83      8.51 o 
   2  -5  11        1.73        2.97      6.67 o 
  -4  -4  11      110.89      113.71     76.83 o 
  -3  -4  11       61.61       56.67     40.77 o 
  -2  -4  11        0.01        8.83      7.37 o 
  -1  -4  11       33.77       54.53     15.16 o 
   0  -4  11      137.44      134.86     20.61 o 
   1  -4  11       72.71       56.09      9.88 o 
   2  -4  11       18.00       25.57     19.18 o 
   3  -4  11      106.36      103.24     43.95 o 
  -4  -3  11       13.73        8.21      8.28 o 
  -3  -3  11      146.86       56.59     42.65 o 
  -2  -3  11       13.75       25.01     10.41 o 
  -1  -3  11       64.48       83.37     12.50 o 
   0  -3  11      176.11      185.62     21.12 o 
   1  -3  11       19.09       14.40      8.08 o 
   2  -3  11      159.55      126.27     19.80 o 
   3  -3  11       39.32       23.95      9.66 o 
   4  -3  11        2.46        6.40     11.33 o 
  -5  -2  11       67.84       -1.47      8.92 o 
  -4  -2  11       31.75        0.82      6.81 o 
  -3  -2  11       56.52       42.44     17.08 o 
  -2  -2  11      279.50      372.59     26.13 o 
  -1  -2  11      104.85      133.30     14.02 o 
   0  -2  11       24.55       32.23     10.54 o 
   1  -2  11        0.13        0.79      4.69 o 
   2  -2  11       48.90       57.07     14.16 o 
   3  -2  11      134.84      116.83     20.60 o 
   4  -2  11        4.02        3.31      3.40 o 
  -5  -1  11      122.65        1.67      7.66 o 
  -4  -1  11       22.43        0.81      5.70 o 
  -3  -1  11        8.44       12.82     10.95 o 
  -2  -1  11       29.18       41.37     10.22 o 
  -1  -1  11      646.40      725.54     39.97 o 
   0  -1  11        8.35        6.54      6.15 o 
   1  -1  11        1.67       18.09     10.06 o 
   2  -1  11       10.28        7.13      8.19 o 
   3  -1  11        3.44        3.68      4.24 o 
   4  -1  11        4.27        4.36      3.97 o 
   5  -1  11        4.89        0.35      7.50 o 
  -5   0  11      131.42        6.25     10.26 o 
  -4   0  11       13.47       -5.08      8.71 o 
  -3   0  11       37.04       18.47     13.03 o 
  -2   0  11       53.20       66.31     11.39 o 
  -1   0  11        2.37        2.28      5.03 o 
   0   0  11      136.83      184.77     25.52 o 
   1   0  11       87.80       94.32     16.74 o 
   2   0  11        0.90       14.69      9.48 o 
   3   0  11        6.47        9.60      6.89 o 
   4   0  11       46.06       44.10      8.45 o 
   5   0  11        0.81        1.53      3.80 o 
  -5   1  11       21.20        1.00      6.41 o 
  -4   1  11        7.05        1.44      7.15 o 
  -3   1  11       42.79        1.95      8.68 o 
  -2   1  11       57.34       66.77     11.21 o 
  -1   1  11       14.05       11.29      7.61 o 
   0   1  11        0.98        4.31      5.77 o 
   1   1  11      422.59      442.19     25.39 o 
   2   1  11        0.07       -0.58      3.00 o 
   3   1  11       25.28       26.56      6.13 o 
   4   1  11        6.01        3.52      6.18 o 
   5   1  11       15.55       19.68      7.08 o 
  -5   2  11        3.04       -0.30      9.38 o 
  -4   2  11       14.12       -3.68      9.77 o 
  -3   2  11      168.38        5.43      9.19 o 
  -2   2  11        1.47        4.13      8.24 o 
  -1   2  11       20.57       35.23      9.71 o 
   0   2  11        8.24        7.31      5.94 o 
   1   2  11       67.68       66.50     10.71 o 
   2   2  11       84.62      102.26     10.00 o 
   3   2  11       62.61       80.37     19.77 o 
   4   2  11       14.83       17.98      7.63 o 
   5   2  11      251.46      242.42     15.99 o 
   6   2  11      185.54      173.58     18.54 o 
  -4   3  11       17.57        1.22      9.76 o 
  -3   3  11       29.99       -6.97     13.77 o 
  -2   3  11        0.64       -1.06      6.20 o 
  -1   3  11        2.26        4.32      5.50 o 
   0   3  11       65.12       20.72     28.51 o 
   1   3  11       12.99        5.77     14.47 o 
   2   3  11      269.78      361.83     28.92 o 
   3   3  11      149.57      195.48     18.10 o 
   4   3  11       32.03       19.30      7.91 o 
   5   3  11      121.85      119.47     11.99 o 
   6   3  11      249.83      259.27     18.36 o 
  -4   4  11       51.62        5.41     14.12 o 
  -3   4  11        3.09       -4.36     13.25 o 
  -2   4  11       35.96       79.10     11.97 o 
  -1   4  11      350.72      438.72     29.75 o 
   0   4  11       84.78       33.43     52.66 o 
   1   4  11      314.83      308.60     28.10 o 
   2   4  11      129.86      147.36     18.52 o 
   3   4  11        9.21       21.31     10.37 o 
   4   4  11      426.32      454.95     18.75 o 
   5   4  11      233.45      289.73     16.73 o 
  -3   5  11       99.40        4.19     14.65 o 
  -2   5  11      155.86      219.13     19.63 o 
  -1   5  11       32.36       17.01     32.00 o 
   0   5  11      167.53      194.95     22.82 o 
   1   5  11      472.65      612.23     33.47 o 
   2   5  11       49.14       58.81     14.70 o 
   3   5  11       41.20       39.16     14.67 o 
   4   5  11       97.12      110.94     17.35 o 
   5   5  11      419.73      475.98     26.55 o 
  -2   6  11      392.41      406.64    243.94 o 
  -1   6  11       33.69       54.56     16.88 o 
   0   6  11      154.68      165.08    123.92 o 
   1   6  11      372.71      519.73     85.42 o 
   2   6  11       48.98       49.69     46.56 o 
   3   6  11      124.36       84.40     69.15 o 
   4   6  11      211.86      242.56     27.75 o 
   5   6  11       56.42       46.59     40.89 o 
  -1   7  11      111.31      145.98     24.01 o 
   0   7  11      153.24      188.90    128.89 o 
   1   7  11      191.07      295.27    188.72 o 
   2   7  11       30.31        5.66      9.26 o 
   3   7  11      198.46      113.24    104.92 o 
   4   7  11      178.36      128.63     90.78 o 
   0   8  11      251.52      312.99     40.88 o 
   1   8  11       51.17       36.52     38.62 o 
   2   8  11       24.87       16.39     16.83 o 
  -2  -4  12        0.33       11.12      9.24 o 
  -1  -4  12       25.75       44.29     13.56 o 
   0  -4  12       58.54       55.70     12.05 o 
   1  -4  12       29.20       20.68      7.66 o 
  -3  -3  12       30.46       20.26     18.01 o 
  -2  -3  12       22.39       21.77     13.40 o 
  -1  -3  12       72.68       95.52     14.54 o 
   0  -3  12       13.49       10.54      7.21 o 
   1  -3  12        4.95        4.73      6.42 o 
   2  -3  12      222.90      223.95     48.06 o 
  -4  -2  12        8.63        8.25      8.88 o 
  -3  -2  12        0.94        2.02      6.70 o 
  -2  -2  12       32.42       41.09     18.59 o 
  -1  -2  12      149.25      152.74     17.83 o 
   0  -2  12      104.82      100.85     14.74 o 
   1  -2  12       21.39       31.37     10.92 o 
   2  -2  12      304.80      351.45     23.90 o 
   3  -2  12      163.82      128.55     33.91 o 
  -4  -1  12        8.88        5.25      7.89 o 
  -3  -1  12        5.53        3.01      6.52 o 
  -2  -1  12       51.32       44.07     28.55 o 
  -1  -1  12      259.96      283.35     21.75 o 
   0  -1  12        5.10        7.23      6.37 o 
   1  -1  12       93.50      110.23     15.35 o 
   2  -1  12      248.93      295.45     25.17 o 
   3  -1  12       42.12       44.53     10.18 o 
   4  -1  12      223.03       62.51     46.75 o 
  -4   0  12        0.38        0.35      8.38 o 
  -3   0  12       51.33       28.72     22.35 o 
  -2   0  12      118.26       67.54     42.39 o 
  -1   0  12       43.10       38.66     16.41 o 
   0   0  12      130.38      165.80     17.71 o 
   1   0  12      586.18      712.38     34.73 o 
   2   0  12      132.58      147.14     16.48 o 
   3   0  12        4.63        4.33      5.80 o 
   4   0  12       60.51       58.89     17.93 o 
  -4   1  12        0.12        0.73      7.33 o 
  -3   1  12      216.57      327.36     27.77 o 
  -2   1  12      258.84      308.23     26.80 o 
  -1   1  12        2.97        2.37      9.46 o 
   0   1  12       99.09      116.64     19.41 o 
   1   1  12      393.63      438.08     29.92 o 
   2   1  12       39.93       27.78     14.95 o 
   3   1  12        0.12        1.50      4.35 o 
   4   1  12       56.60       48.56     10.70 o 
  -4   2  12        5.85       -5.24      9.95 o 
  -3   2  12      279.49      368.83     27.56 o 
  -2   2  12      133.72        3.80      9.09 o 
  -1   2  12        0.09       -1.41      7.73 o 
   0   2  12       97.43      141.39     21.80 o 
   1   2  12        1.64       -0.87      5.93 o 
   2   2  12      133.09      163.83     13.21 o 
   3   2  12       18.36       27.38     13.52 o 
   4   2  12       25.51       25.04      9.80 o 
   5   2  12        0.52        0.95      5.07 o 
  -3   3  12       80.58        1.39      6.06 o 
  -2   3  12        1.22        1.22      4.42 o 
  -1   3  12       79.20        0.52      3.52 o 
   0   3  12       23.10       27.45     11.61 o 
   1   3  12       34.85       26.00     13.15 o 
   2   3  12        0.93       -5.63      9.34 o 
   3   3  12      473.17      513.68     29.02 o 
   4   3  12        0.64        3.41      5.25 o 
   5   3  12       17.76       17.95      8.42 o 
  -3   4  12       21.22        2.67      6.36 o 
  -2   4  12       13.51        1.40      6.62 o 
  -1   4  12       56.70       27.15     38.62 o 
   0   4  12      121.63      143.92     35.32 o 
   1   4  12        2.37       -0.56      2.39 o 
   2   4  12        9.23       13.51     10.39 o 
   3   4  12        1.01        5.61     10.43 o 
   4   4  12      117.14      110.78     17.87 o 
  -2   5  12        0.22        5.75     16.21 o 
  -1   5  12        2.65        5.23     15.69 o 
   0   5  12        2.58        0.22      6.48 o 
   1   5  12       29.09       19.49     22.49 o 
   2   5  12       21.15       20.10     22.75 o 
   3   5  12        0.87       18.25     13.58 o 
   4   5  12       27.44       24.84     22.23 o 
  -1   6  12       12.83        6.65     10.93 o 
   0   6  12       31.61       18.64     20.57 o 
   1   6  12      158.19      139.94    101.42 o 
   2   6  12        0.70       -3.84     13.78 o 
   3   6  12       47.00       28.11     32.43 o 
   1   7  12        3.21        3.32      9.17 o 
  -1  -2  13        7.35       14.53      9.13 o 
   0  -2  13        8.16        4.62      7.28 o 
   1  -2  13       32.00       15.60     12.29 o 
  -2  -1  13        7.21        0.14      4.33 o 
  -1  -1  13       22.25       16.78      9.14 o 
   0  -1  13        9.20       -0.22      4.70 o 
   1  -1  13       87.19       99.72     19.88 o 
   2  -1  13       17.92       17.87     12.64 o 
  -2   0  13       30.42       11.20     11.72 o 
  -1   0  13        0.30       -5.02      7.97 o 
   0   0  13        2.80        4.71      8.93 o 
   1   0  13       13.66       25.11     13.46 o 
   2   0  13      113.34      115.75     17.13 o 
   3   0  13       11.38       15.62      8.28 o 
  -2   1  13        1.21        1.09      9.33 o 
  -1   1  13        7.59        0.95      5.45 o 
   0   1  13       40.75       48.95     33.04 o 
   1   1  13      271.62      354.87     37.25 o 
   2   1  13        4.74       13.91     10.03 o 
   3   1  13      101.73       94.88     12.96 o 
  -2   2  13       27.61       -0.35      6.48 o 
  -1   2  13       40.86        2.37      8.43 o 
   0   2  13      219.71      242.56    140.68 o 
   1   2  13      232.23      308.12     29.57 o 
   2   2  13        9.45       11.03      9.30 o 
   3   2  13       77.86       71.85     15.78 o 
  -2   3  13       48.39        1.60      5.96 o 
  -1   3  13      123.72      101.43     60.78 o 
   0   3  13      218.25      194.42    116.78 o 
   1   3  13       40.62       24.25     12.08 o 
   2   3  13       34.85       53.43     18.43 o 
   3   3  13      146.66      153.88     20.95 o 
   0   4  13      138.81      248.69     45.00 o 
   1   4  13       13.31        7.96     10.35 o 
   2   4  13       94.12      114.44     23.83 o 
   3   4  13      173.91      253.18     33.40 o 
   0   5  13      169.06      164.55    125.92 o 
   1   5  13        8.22        6.53     10.81 o 
   2   5  13       70.55       40.56     42.29 o 
                                                 
